# Supplementary material for: Identification of errors in draft genome assemblies at single-nucleotide resolution for quality assessment and improvement
Source: Nat Commun. 2023 Oct 17;14:6556. doi: 10.1038/s41467-023-42336-w (PMC10582259; doi:10.1038/s41467-023-42336-w)
Supplement: Supplementary file 5 — Supplementary Data 1-10 [file 41467_2023_42336_MOESM5_ESM.xlsx]

## Sheet: Supplementary Data 1
Supplementary Data 1: Public datasets used for assembly quality assessment
Species Assembly	Genome size (Mb)	BUSCO completeness (%)	Contig N50 (Mb)	LTR Assembly Index (LAI)	QV	#NO. CRH (per Mb)	#NO. CSH (per Mb)	#NO. CRE (per Mb)	#NO. CSE (per Mb)	R-AQI	S-AQI	Assessmbly Level	Sequencing Technology	Data Source
Oryza sativa ZS97	375	98.4	2.33907	23.7	36.9733	0.078314	0.002581	0.153701	0.020654	98.45	97.9557	chromosome	PacBio CLR	https://www.ncbi.nlm.nih.gov/assembly/GCA_001623345.2
Oryza sativa MH63	375	97.6	3.09736	23.6	35.818	0.1948	0.0129	0.38244	0.0516	96.2478	94.9687	chromosome	PacBio CLR	https://www.ncbi.nlm.nih.gov/assembly/GCA_001623365.2
Oryza sativa(R498)	373	98.5	2.55826	23.2	43.8419	0.68212	0.007685	0.30929	0.01793	96.96	98.2226	chromosome	PacBio CLR	https://www.ncbi.nlm.nih.gov/bioproject/PRJNA318714
Human HG002 (HIFI,Canu)	3365	94.7	65.28	NA	46.57	1.15882	0.0181075	0.104291	0.0627315	98.96	93.9196	contig	PacBio HiFi	https://zenodo.org/record/5895358
Human HG002 (CLR,Canu)	2913	94.1	7.21	NA	38.51	1.02124	0.0179025	0.42563	0.0459531	95.83	95.5087	contig	PacBio CLR	https://zenodo.org/record/5895359
Human HG002 (ONT,Canu)	2901	43.4	33.1	NA	22.94	2.96326	0.0219624	0.987932	0.0740394	90.59	92.8635	contig	Oxford Nanopore Ultra	https://zenodo.org/record/5895360
Solanum pennellii (Canu_SMARTdenovo）	885	98.7	2.52	14.8	26.1847	2.78	0.036606	5.7507	0.119003	56.27	88.7805	contig	Oxford Nanopore	http://www.plabipd.de/portal/solanum-pennellii
Solanum pennellii (SMARTdenovo）	923	98.5	1.06	12.7	22.8264	3.342	0.0488547	10.9801	0.0890558	28.82	91.4795	contig	Oxford Nanopore	http://www.plabipd.de/portal/solanum-pennellii
Solanum pennellii (Canu）	918	98.6	1.55	12.9	24.2822	3.1706	0.0720887	9.40761	0.134341	39.0331	87.4167	contig	Oxford Nanopore	http://www.plabipd.de/portal/solanum-pennellii
Broomcorn millet (Panicum miliaceum)	810	98.4	2.55	13.28	44.0495	0.33835	0.015497	1.08781	0.0238415	89.6927	97.644	chromosome	PacBio CLR	https://www.ncbi.nlm.nih.gov/bioproject/PRJNA429322
Sorghum bicolor TX430	636	98.1	3.05318	11.09	26.4132	3.08904	0.645036	9.56278	1.04185	38.43	35.2802	contig	Oxford Nanopore	https://www.ebi.ac.uk/ena/data/view/QWKM01000000
Arabis alpina V5	327	99.3	0.795916	9.82	39.9435	6.78482	0.17035	3.47043	0.656106	70.68	51.8868	chromosome	PacBio CLR	http://arabis-alpina.org/refseq.html
Arabis alpina V4	295	98.5	0.09659	2.36	45.0552	9.356	0.1244	48.0585	2.11974	0.82	12.0063	chromosome	454, Illumina and BAC	http://arabis-alpina.org/refseq.html
Aristolochia fimbriata	250	98.7	5.47	20.93	26.741	13.417	0.303	17.351	0.2846	17.637	75.2315	chromosome	Oxford Nanopore	https://www.ncbi.nlm.nih.gov/bioproject/?term=PRJNA656149
Anopheles funestus (AfunF3)	425	98.3	0.632	NA	28.5784	53.534	4.312	26.0838	1.5464	7.37	21.3014	contig	PacBio CLR	https://www.ncbi.nlm.nih.gov/bioproject/PRJNA494870
Arabidopsis thaliana KM74 (ONT)	119	98.4	12.3348	14.6	31.4657	1.87614	0.0621115	1.51387	0.068973	85.95	93.3352	contig	Oxford Nanopore	https://www.ebi.ac.uk/ena/data/view/PRJEB21270
Arabidopsis thaliana KM74 (PacBio)	115	99	10.4018	17.2	48.5017	1.15545	0.05884	0.45341	0.0377841	95.57	96.2921	contig	PacBio CLR	https://www.ebi.ac.uk/ena/data/view/PRJEB23084
Acer yangbiense	617	95.5	5.4791	9.55	35.7969	2.544	0.32	4.84517	1.2901	61.6	27.5244	chromosome	PacBio CLR	https://www.ncbi.nlm.nih.gov/nuccore/VAHF00000000
Cinnamomum kanehirae	697	88.5	0.9	17.76	30.4187	4.67823	1.1123	9.22952	0.821091	39.73	43.9952	chromosome	PacBio CLR	https://www.ncbi.nlm.nih.gov/bioproject/PRJNA477266
C. hircus ARS1	2962	95.8	3.8	NA	32.6794	0.432682	0.0274745	0.693077	0.23868	93.3	78.7667	chromosome	PacBio CLR	https://www.ncbi.nlm.nih.gov/assembly/GCF_001704415.1/
Zea mays B73 v1	2046	92.3	0.039949	9.52	31.7227	2.8661	0.12599	33.4538	0.918373	3.52	39.9168	chromosome	BAC-by-BAC	https://chinese.maizegdb.org/assembly
Zea mays B73 v2	2058	94.9	0.04125	9.82	31.8516	2.8634	0.12097	32.9422	0.881779	3.71	41.4046	chromosome	BAC-by-BAC	https://chinese.maizegdb.org/assembly
Zea mays B73 v3	2059	94.9	0.0413	11.42	31.8873	1.96766	0.121686	32.9014	0.886997	3.72	41.1891	chromosome	BAC-by-BAC	https://chinese.maizegdb.org/assembly
Zea mays B73 v4	2134	98.1	1.27997	20.72	39.4939	1.09153	0.109145	1.39822	0.739732	86.95	47.7242	chromosome	PacBio CLR	https://chinese.maizegdb.org/assembly
Euclidium syriacum	223	99.3	4.19725	15.23	43.6142	0.272659	0.0398555	0.508526	0.181616	95.04	83.3921	chromosome	PacBio CLR	https://www.ebi.ac.uk/ena/data/view/GCA_900116095
Nymphaea colorata	391	95.8	2.1	11.45	27.1315	2.7596	0.0464188	1.82023	0.198079	83.36	82.0305	chromosome	PacBio CLR	https://www.ncbi.nlm.nih.gov/bioproject/492326
Brassica oleracea HDEM	539	95.8	9.4912	13.51	27.0364	6.59285	0.210483	9.57128	0.517304	38.4	59.6125	chromosome	Oxford Nanopore	https://www.ebi.ac.uk/ena/data/view/PRJEB26621
Brassica rapa Z1	390	96.6	5.51998	6	26.5704	5.37405	0.0280636	9.35098	0.0978735	39.25	90.6764	chromosome	Oxford Nanopore	https://www.ebi.ac.uk/ena/data/view/PRJEB26620
Musa schizocarpa	510	98.3	6.49391	17.48	25.9064	5.90608	0.100552	23.6243	0.539886	9.42	58.2815	chromosome	Oxford Nanopore	https://www.ebi.ac.uk/ena/data/view/PRJEB26661
Maylandia zebra (UMD2a)	957	81.1	3.16	1.74	32.4678	13.1321	0.0362929	9.24224	0.0491024	39.68	95.2084	chromosome	PacBio RS II	https://www.ncbi.nlm.nih.gov/genome/2640
Oreochromis niloticus Nile tilapia	1005	79.66	2.92364	NA	24.1886	4.25134	0.0230442	5.34549	0.109461	58.59	89.6317	contig	PacBio CLR	https://www.ncbi.nlm.nih.gov/assembly/GCF_001858045.2/
Mangifera indica	392	95.9	3.5	18.52	40.6462	0.994688	0.347783	2.08413	0.210716	81.19	81.0004	chromosome	PacBio Sequel II	https://www.ncbi.nlm.nih.gov/assembly/GCA_011075055.1/
Drosophila melanogaster (Pacbio, Canu)	286	99.1	12.7003	NA	32.9384	12.0123	0.010041	1.26023	0.0475891	88.16	95.3526	contig	PacBio CLR	https://obj.umiacs.umd.edu/marbl_publications/hicanu/dmel_clr_canu_primary.fasta.gz
Drosophila melanogaster (HIFI, Canu)	294	99.5	13.7279	NA	51.9445	9.9801	0.12	0.781123	0.0534603	92.49	94.7944	contig	PacBio HiFi	https://obj.umiacs.umd.edu/marbl_publications/hicanu/dmel_hifi_canu_primary.fasta.gz
Zea mays NC358 (11k_50×)	2147	93.8	0.56	19.1	31.5993	2.56733	0.127665	3.29355	0.139529	71.94	86.9768	chromosome	PacBio CLR	https://de.cyverse.org/dl/d/42938190-C7AF-4BF5-B953-0BB28F61887D/NC358_genome_annotation_April2020_public_release.tar
Zea mays NC358 (16k_50×)	2127	95.7	4.24	21	32.0791	1.00173	0.0135545	0.626938	0.0940586	93.92	91.0229	chromosome	PacBio CLR	https://de.cyverse.org/dl/d/42938190-C7AF-4BF5-B953-0BB28F61887D/NC358_genome_annotation_April2020_public_release.tar
Zea mays NC358 (21k_20×)	2117	67	0.18	12.2	24.7824	0.85976	0.023211	8.48472	0.175096	42.81	83.9377	chromosome	PacBio CLR	https://de.cyverse.org/dl/d/42938190-C7AF-4BF5-B953-0BB28F61887D/NC358_genome_annotation_April2020_public_release.tar
Zea mays NC358 (21k_30×)	2126	94.9	1.82	19.8	27.9932	0.957278	0.021314	1.29031	0.111915	87.89	89.412	chromosome	PacBio CLR	https://de.cyverse.org/dl/d/42938190-C7AF-4BF5-B953-0BB28F61887D/NC358_genome_annotation_April2020_public_release.tar
Zea mays NC358 (21k_40×)	2127	95.5	7.48	20.4	29.1992	0.77734	0.0189673	0.502754	0.0756389	95.1	92.7151	chromosome	PacBio CLR	https://de.cyverse.org/dl/d/42938190-C7AF-4BF5-B953-0BB28F61887D/NC358_genome_annotation_April2020_public_release.tar
Zea mays NC358 (21k_50×)	2131	95.4	16.27	20.2	29.4499	0.784199	0.0165074	0.411568	0.0521449	95.97	94.9191	chromosome	PacBio CLR	https://de.cyverse.org/dl/d/42938190-C7AF-4BF5-B953-0BB28F61887D/NC358_genome_annotation_April2020_public_release.tar
#CRE/CSE” and “#CRH/CSH” refer to total counts of CRE/CSEs and CRH/CSHs caculated at specific windows 50kb. 'NA' represents values that could not be calculated because LAI is only possible to calculate when the intact and total LTR-RTs contribute at least 0.1% and 5%.

## Sheet: Supplementary Data 2
Supplementary Data 2: Introduced heterozygous variants and errors in the simulated hg38 assemblies
Simulated_id	Simulated Class*	Simulated Type	Contig	Position	Located in Repeat/non-Repeat
1	ERR	Small_INS	contig1	133430	Repeat
			contig1	134540	Repeat
2	Het	Small_INS	contig1	136834	Repeat
			contig1	137067	Repeat
3	ERR	Small_INS	contig1	232816	Repeat
			contig1	233144	Repeat
4	ERR	Small_INS	contig1	341880	Non_repeat
			contig1	342306	Non_repeat
5	ERR	Small_DUP.Gain	contig1	859211	Repeat
			contig1	860401	Repeat
6	Het	Large_INS	contig1	933717	Repeat
			contig1	972917	Repeat
7	Het	Small_INS	contig1	1410006	Repeat
			contig1	1410056	Repeat
8	Het	Small_INS	contig1	1422576	Non_repeat
			contig1	1424096	Non_repeat
9	ERR	Small_INS	contig1	1684452	Repeat
			contig1	1684700	Repeat
10	ERR	Small_INS	contig1	1735104	Non_repeat
			contig1	1735870	Non_repeat
11	Het	Small_INS	contig1	1871310	Non_repeat
			contig1	1871706	Non_repeat
12	ERR	Small_INS	contig1	2337865	Non_repeat
			contig1	2338316	Non_repeat
13	Het	Small_INS	contig1	2434415	Non_repeat
			contig1	2434631	Non_repeat
14	ERR	INV	contig1	2461238	Non_repeat
			contig1	2490101	Repeat
15	Het	Small_INS	contig1	2681978	Non_repeat
			contig1	2682452	Non_repeat
16	Het	Small_INS	contig1	2791061	Repeat
			contig1	2791432	Repeat
17	ERR	Small_INS	contig1	2865817	Repeat
			contig1	2866270	Non_repeat
18	ERR	Small_INS	contig1	2963936	Non_repeat
			contig1	2964332	Non_repeat
19	Het	Small_INS	contig1	3029030	Repeat
			contig1	3029250	Repeat
20	ERR	Small_INS	contig1	3029395	Repeat
			contig1	3029744	Repeat
21	ERR	Small_INS	contig1	3082953	Repeat
			contig1	3083450	Repeat
22	Het	Small_INS	contig1	3381356	Non_repeat
			contig1	3381547	Non_repeat
23	ERR	Small_INS	contig1	3666662	Non_repeat
			contig1	3667126	Non_repeat
24	Het	Small_INS	contig1	3681591	Non_repeat
			contig1	3681645	Non_repeat
25	Het	Small_INS	contig1	3682029	Repeat
			contig1	3682088	Repeat
26	Het	Small_INS	contig1	3708624	Repeat
			contig1	3708888	Repeat
27	ERR	Small_INS	contig1	3787084	Non_repeat
			contig1	3787492	Non_repeat
28	Het	Large_INS	contig1	4013126	Non_repeat
			contig1	4051467	Non_repeat
29	ERR	Small_INS	contig1	4564463	Repeat
			contig1	4564869	Repeat
30	Het	Small_INS	contig1	4568619	Non_repeat
			contig1	4568981	Non_repeat
31	ERR	INV	contig1	4649450	Repeat
			contig1	4690444	Repeat
32	ERR	Small_INS	contig1	4755797	Non_repeat
			contig1	4755854	Non_repeat
33	ERR	Small_DEL	contig1	4756109	Non_repeat
34	ERR	Small_INS	contig1	4771708	Non_repeat
			contig1	4772104	Non_repeat
35	ERR	Small_DUP.Gain	contig1	5257678	Repeat
			contig1	5258831	Repeat
36	Het	Small_INS	contig1	5654067	Non_repeat
			contig1	5654316	Non_repeat
37	Het	Small_INS	contig1	5836190	Repeat
			contig1	5836243	Repeat
38	Het	Small_INS	contig1	5837295	Repeat
			contig1	5837351	Repeat
39	Het	Large_INS	contig1	5862755	Non_repeat
			contig1	5874693	Non_repeat
40	ERR	Small_INS	contig1	6025121	Non_repeat
			contig1	6025521	Repeat
41	ERR	Large_INS	contig1	6311199	Repeat
			contig1	6324206	Non_repeat
42	ERR	INV	contig1	6346196	Non_repeat
			contig1	6391216	Non_repeat
43	ERR	Small_INS	contig1	6515932	Non_repeat
			contig1	6516396	Repeat
44	ERR	Small_DUP.Gain	contig1	6541475	Repeat
			contig1	6542528	Repeat
45	ERR	Small_INS	contig1	6758985	Non_repeat
			contig1	6759225	Non_repeat
46	Het	Small_INS	contig1	6763974	Non_repeat
			contig1	6764485	Non_repeat
47	Het	Large_INS	contig1	6773457	Repeat
			contig1	6805263	Repeat
48	ERR	Small_INS	contig1	6816182	Repeat
			contig1	6816233	Repeat
49	ERR	Small_DEL	contig1	6816492	Repeat
50	ERR	Small_INS	contig1	6817010	Repeat
			contig1	6817476	Repeat
51	Het	Small_INS	contig1	6874562	Repeat
			contig1	6874792	Repeat
52	ERR	Small_INS	contig1	7006161	Repeat
			contig1	7006541	Repeat
53	Het	Small_INS	contig1	7226476	Non_repeat
			contig1	7226571	Non_repeat
54	Het	Small_INS	contig1	7227122	Non_repeat
			contig1	7227152	Non_repeat
55	Het	Small_DEL	contig1	7228676	Non_repeat
56	Het	Small_INS	contig1	7236988	Repeat
			contig1	7237934	Repeat
57	ERR	Small_INS	contig1	7367205	Non_repeat
			contig1	7367773	Non_repeat
58	Het	Small_INS	contig1	7697579	Non_repeat
			contig1	7697921	Non_repeat
59	ERR	Small_INS	contig1	8012664	Non_repeat
			contig1	8012723	Non_repeat
60	ERR	Small_DEL	contig1	8013935	Non_repeat
61	ERR	Small_INS	contig1	8030097	Non_repeat
			contig1	8030593	Non_repeat
62	Het	Small_INS	contig1	8051167	Repeat
			contig1	8051443	Repeat
63	ERR	Small_DUP.Gain	contig1	8086998	Repeat
			contig1	8088316	Repeat
64	Het	Small_INS	contig1	8293086	Repeat
			contig1	8293289	Repeat
65	Het	Small_INS	contig1	8317865	Non_repeat
			contig1	8317915	Non_repeat
66	Het	Small_INS	contig1	8367477	Non_repeat
			contig1	8367529	Non_repeat
67	ERR	Small_INS	contig1	8403894	Repeat
			contig1	8404353	Repeat
68	Het	Small_INS	contig1	8687125	Repeat
			contig1	8687561	Repeat
69	Het	Small_INS	contig1	8888308	Non_repeat
			contig1	8889964	Non_repeat
70	Het	Small_INS	contig1	8918285	Non_repeat
			contig1	8918345	Non_repeat
71	Het	Small_INS	contig1	8966247	Non_repeat
			contig1	8966305	Non_repeat
72	Het	Small_INS	contig1	9045982	Non_repeat
			contig1	9046036	Non_repeat
73	Het	Small_INS	contig1	9046329	Non_repeat
			contig1	9046382	Non_repeat
74	Het	Small_INS	contig1	9059256	Non_repeat
			contig1	9059759	Non_repeat
75	ERR	MJ	contig1	9528203	Non_repeat
76	ERR	Small_INS	contig1	9736026	Repeat
			contig1	9736965	Non_repeat
77	Het	Small_INS	contig1	9856979	Repeat
			contig1	9857216	Repeat
78	ERR	Small_INS	contig1	9972001	Non_repeat
			contig1	9972337	Non_repeat
79	ERR	Small_INS	contig1	10038437	Repeat
			contig1	10038744	Repeat
80	ERR	Small_INS	contig1	10151923	Non_repeat
			contig1	10152366	Non_repeat
81	Het	Small_INS	contig1	10520012	Repeat
			contig1	10520453	Repeat
82	ERR	Small_INS	contig1	10697041	Non_repeat
			contig1	10697261	Repeat
83	ERR	Small_DUP.Gain	contig1	10860856	Repeat
			contig1	10860912	Repeat
84	ERR	Small_INS	contig1	11063862	Repeat
			contig1	11064204	Repeat
85	Het	Large_INS	contig1	11097806	Repeat
			contig1	11099644	Non_repeat
86	ERR	Small_INS	contig1	11208211	Non_repeat
			contig1	11209193	Repeat
87	Het	Small_INS	contig1	11425827	Non_repeat
			contig1	11426039	Non_repeat
88	ERR	Small_INS	contig1	11569403	Repeat
			contig1	11569710	Non_repeat
89	ERR	MJ	contig1	11616048	Repeat
90	Het	Small_INS	contig1	11652084	Non_repeat
			contig1	11652554	Non_repeat
91	Het	Small_INS	contig1	11749296	Non_repeat
			contig1	11749707	Non_repeat
92	ERR	Small_DEL	contig1	11841531	Non_repeat
93	ERR	Small_INS	contig1	11842403	Non_repeat
			contig1	11842461	Non_repeat
94	Het	Small_DEL	contig1	12066309	Non_repeat
95	Het	Small_INS	contig1	12066629	Non_repeat
			contig1	12066685	Non_repeat
96	Het	Small_INS	contig10	134328	Repeat
			contig10	134535	Repeat
97	ERR	Small_DUP.Gain	contig10	147122	Repeat
			contig10	148343	Repeat
98	ERR	MJ	contig10	256262	Repeat
99	ERR	Large_INS	contig10	1221777	Non_repeat
			contig10	256268	Repeat
100	Het	Small_INS	contig10	432467	Non_repeat
			contig10	432786	Non_repeat
101	Het	Large_INS	contig10	587735	Non_repeat
			contig10	589622	Non_repeat
102	Het	Small_DEL	contig10	731669	Repeat
103	Het	Small_INS	contig10	732152	Repeat
			contig10	732203	Repeat
104	Het	Small_INS	contig10	752915	Repeat
			contig10	753102	Non_repeat
105	ERR	Large_DUP.Gain	contig10	1221773	Repeat
			contig10	1260682	Repeat
106	Het	Small_INS	contig10	1260688	Repeat
			contig10	1260738	Repeat
107	Het	Small_INS	contig10	1273987	Non_repeat
			contig10	1275099	Non_repeat
108	Het	Small_INS	contig10	1494496	Non_repeat
			contig10	1494733	Non_repeat
109	ERR	Small_INS	contig10	1679322	Repeat
			contig10	1679719	Repeat
110	Het	Small_INS	contig10	1777324	Non_repeat
			contig10	1777503	Non_repeat
111	Het	Small_INS	contig10	1827239	Non_repeat
			contig10	1827735	Non_repeat
112	ERR	Small_INS	contig10	1865658	Repeat
			contig10	1866032	Repeat
113	Het	Small_INS	contig10	1883716	Non_repeat
			contig10	1883921	Repeat
114	Het	Large_Het.DEL	contig10	1945660	Non_repeat
115	Het	Small_INS	contig10	1993285	Non_repeat
			contig10	1993345	Non_repeat
116	ERR	Small_INS	contig10	2077398	Non_repeat
			contig10	2077800	Non_repeat
117	ERR	INV	contig10	2273834	Non_repeat
			contig10	2341512	Repeat
118	ERR	Small_INS	contig10	2596417	Non_repeat
			contig10	2596848	Non_repeat
119	Het	Large_Het.INS	contig10	2740474	Repeat
120	Het	Large_Het.INS	contig10	2787399	Repeat
121	ERR	Small_INS	contig10	2901562	Repeat
			contig10	2902055	Non_repeat
122	Het	Small_INS	contig10	3191451	Non_repeat
			contig10	3192886	Non_repeat
123	Het	Large_INS	contig10	3216245	Non_repeat
			contig10	3249317	Non_repeat
124	ERR	DUP.Gain	contig10	3571888	Repeat
			contig10	3572987	Repeat
125	ERR	Large_INS	contig10	3571894	Repeat
			contig10	3951516	Non_repeat
126	Het	Small_INS	contig10	3620714	Non_repeat
			contig10	3621180	Non_repeat
127	Het	Small_INS	contig10	3751411	Non_repeat
			contig10	3751571	Non_repeat
128	Het	Small_INS	contig10	3926773	Repeat
			contig10	3927129	Repeat
129	ERR	INV	contig10	3989289	Repeat
			contig10	4266614	Repeat
130	ERR	Large_INS	contig10	3989295	Repeat
			contig10	4266630	Non_repeat
131	ERR	INV	contig10	4304127	Repeat
			contig10	4398942	Repeat
132	Het	Small_INS	contig10	4421166	Non_repeat
			contig10	4421217	Non_repeat
133	Het	Small_INS	contig10	4422258	Non_repeat
			contig10	4422314	Non_repeat
134	Het	Small_INS	contig10	4436605	Repeat
			contig10	4437035	Repeat
135	ERR	Small_INS	contig10	4454005	Repeat
			contig10	4454302	Repeat
136	Het	Small_INS	contig10	4809869	Repeat
			contig10	4810288	Repeat
137	Het	Small_INS	contig10	5006928	Non_repeat
			contig10	5006980	Non_repeat
138	Het	Small_DEL	contig10	5007792	Non_repeat
139	Het	Small_INS	contig10	5009846	Non_repeat
			contig10	5011364	Non_repeat
140	Het	Small_INS	contig10	5189327	Repeat
			contig10	5189385	Repeat
141	ERR	Small_INS	contig10	5220283	Repeat
			contig10	5220709	Non_repeat
142	ERR	Small_INS	contig10	5276097	Non_repeat
			contig10	5276253	Non_repeat
143	ERR	Small_INS	contig10	5280369	Repeat
			contig10	5280713	Repeat
144	Het	Small_INS	contig10	5309050	Repeat
			contig10	5309523	Non_repeat
145	ERR	Small_INS	contig10	5434106	Repeat
			contig10	5434536	Repeat
146	Het	Small_INS	contig10	5440371	Repeat
			contig10	5440729	Repeat
147	Het	Small_INS	contig10	5694813	Repeat
			contig10	5695020	Repeat
148	Het	Small_INS	contig10	5740100	Repeat
			contig10	5740380	Repeat
149	Het	Small_INS	contig10	5786742	Non_repeat
			contig10	5787222	Non_repeat
150	ERR	Small_INS	contig10	5788757	Repeat
			contig10	5789252	Non_repeat
151	ERR	Small_INS	contig10	6037494	Repeat
			contig10	6037890	Repeat
152	ERR	Small_INS	contig10	6106389	Non_repeat
			contig10	6106991	Non_repeat
153	ERR	Small_INS	contig10	6254925	Non_repeat
			contig10	6255247	Repeat
154	ERR	Small_INS	contig10	6426554	Repeat
			contig10	6426763	Non_repeat
155	ERR	Small_INS	contig10	7038409	Repeat
			contig10	7039330	Repeat
156	Het	Small_INS	contig10	7202070	Repeat
			contig10	7203207	Repeat
157	Het	Large_INS	contig10	7383964	Repeat
			contig10	7419627	Non_repeat
158	ERR	Small_INS	contig10	7390723	Non_repeat
			contig10	7391100	Non_repeat
159	Het	Large_INS	contig10	7419627	Non_repeat
			contig10	7455077	Non_repeat
160	Het	Small_INS	contig10	7440771	Non_repeat
			contig10	7441542	Non_repeat
161	Het	Large_Het.INS	contig10	7505601	Non_repeat
162	Het	Large_Het.INS	contig10	7554283	Non_repeat
163	ERR	Small_INS	contig10	7804824	Non_repeat
			contig10	7805271	Non_repeat
164	Het	Large_INS	contig10	7949451	Repeat
			contig10	7980103	Repeat
165	Het	Small_INS	contig10	8056873	Repeat
			contig10	8057312	Repeat
166	Het	Small_INS	contig10	8561804	Non_repeat
			contig10	8562900	Non_repeat
167	Het	Small_INS	contig10	8875906	Repeat
			contig10	8876394	Repeat
168	Het	Small_INS	contig10	9010461	Repeat
			contig10	9010512	Repeat
169	Het	Small_INS	contig10	9012086	Repeat
			contig10	9012142	Repeat
170	Het	Small_INS	contig10	9020106	Repeat
			contig10	9020304	Repeat
171	Het	Large_Het.DEL	contig10	9186606	Non_repeat
172	Het	Small_INS	contig10	9235721	Non_repeat
			contig10	9235773	Non_repeat
173	Het	Small_INS	contig10	9352440	Non_repeat
			contig10	9352762	Non_repeat
174	Het	Small_INS	contig10	9511773	Non_repeat
			contig10	9512364	Non_repeat
175	ERR	Small_DUP.Gain	contig10	9629219	Repeat
			contig10	9629279	Repeat
176	ERR	Small_INS	contig10	9665843	Repeat
			contig10	9665896	Repeat
177	ERR	Small_INS	contig10	9666273	Repeat
			contig10	9666329	Repeat
178	ERR	Small_INS	contig10	9689634	Non_repeat
			contig10	9690058	Non_repeat
179	ERR	MJ	contig10	9701048	Repeat
180	Het	Small_INS	contig10	9722981	Repeat
			contig10	9724704	Non_repeat
181	ERR	Small_INS	contig10	9754013	Non_repeat
			contig10	9754352	Non_repeat
182	ERR	MJ	contig10	9759429	Repeat
183	Het	Small_INS	contig10	9783101	Repeat
			contig10	9784713	Non_repeat
184	ERR	Small_DUP.Gain	contig10	9833606	Repeat
			contig10	9833660	Repeat
185	ERR	Small_DEL	contig10	9864015	Repeat
186	Het	Small_INS	contig10	9898484	Repeat
			contig10	9899398	Non_repeat
187	Het	Small_INS	contig10	10082549	Non_repeat
			contig10	10082850	Repeat
188	Het	Small_INS	contig10	10357671	Repeat
			contig10	10357721	Repeat
189	Het	Small_INS	contig10	10373727	Repeat
			contig10	10375177	Repeat
190	Het	Small_DEL	contig10	10699717	Repeat
191	ERR	Small_INS	contig10	10871682	Non_repeat
			contig10	10871740	Repeat
192	ERR	Small_INS	contig10	10872054	Repeat
			contig10	10872112	Repeat
193	Het	Small_INS	contig10	11198232	Repeat
			contig10	11198288	Repeat
194	ERR	Large_DUP.Gain	contig100	186996	Repeat
			contig100	221210	Repeat
195	Het	Small_INS	contig100	286057	Non_repeat
			contig100	286418	Non_repeat
196	Het	Large_INS	contig100	297133	Repeat
			contig100	299092	Repeat
197	Het	Large_INS	contig100	363626	Repeat
			contig100	405760	Repeat
198	ERR	Small_INS	contig100	551636	Repeat
			contig100	552535	Repeat
199	ERR	Small_INS	contig100	740298	Non_repeat
			contig100	740739	Non_repeat
200	Het	Large_INS	contig100	772656	Non_repeat
			contig100	774456	Non_repeat
201	ERR	Small_INS	contig100	837765	Repeat
			contig100	838001	Repeat
202	Het	Small_INS	contig100	1022017	Repeat
			contig100	1022199	Repeat
203	ERR	Small_INS	contig100	1109659	Repeat
			contig100	1110008	Repeat
204	Het	Small_INS	contig100	1245310	Repeat
			contig100	1245462	Non_repeat
205	Het	Small_INS	contig100	1279633	Non_repeat
			contig100	1279686	Non_repeat
206	Het	Small_DEL	contig100	1279980	Repeat
207	ERR	INV	contig100	1445872	Non_repeat
			contig100	1480841	Repeat
208	ERR	DUP.Gain	contig100	1447147	Repeat
			contig100	1448226	Repeat
209	ERR	Small_INS	contig100	1463989	Non_repeat
			contig100	1464342	Non_repeat
210	ERR	Large_INS	contig100	1480847	Repeat
			contig100	1936046	Non_repeat
211	Het	Small_INS	contig100	1729131	Repeat
			contig100	1730547	Repeat
212	ERR	Small_INS	contig100	1922790	Non_repeat
			contig100	1923239	Non_repeat
213	ERR	INV	contig100	1936040	Repeat
			contig100	1979941	Repeat
214	Het	Large_INS	contig100	2216811	Non_repeat
			contig100	2218715	Non_repeat
215	ERR	Small_INS	contig100	3031607	Non_repeat
			contig100	3032101	Repeat
216	Het	Small_INS	contig100	3221630	Non_repeat
			contig100	3221933	Repeat
217	Het	Small_INS	contig100	3301775	Repeat
			contig100	3302238	Non_repeat
218	Het	Small_INS	contig100	3539526	Non_repeat
			contig100	3541251	Non_repeat
219	ERR	Small_DEL	contig100	3941193	Non_repeat
220	ERR	Small_INS	contig100	3965686	Non_repeat
			contig100	3966129	Non_repeat
221	Het	Small_INS	contig100	4200905	Non_repeat
			contig100	4200964	Non_repeat
222	Het	Large_Het.DEL	contig100	4247306	Repeat
223	ERR	Small_DUP.Gain	contig100	4313058	Repeat
			contig100	4314111	Repeat
224	ERR	Small_DEL	contig100	4725050	Repeat
225	ERR	Small_INS	contig100	4727840	Repeat
			contig100	4728188	Repeat
226	Het	Small_INS	contig100	4782238	Non_repeat
			contig100	4782479	Non_repeat
227	Het	Small_INS	contig100	4877617	Repeat
			contig100	4877986	Non_repeat
228	Het	Small_INS	contig100	5078051	Repeat
			contig100	5078245	Repeat
229	Het	Small_INS	contig100	5187746	Repeat
			contig100	5189322	Repeat
230	Het	Large_INS	contig100	5210273	Non_repeat
			contig100	5243681	Non_repeat
231	Het	Small_INS	contig100	5263776	Non_repeat
			contig100	5265236	Non_repeat
232	ERR	INV	contig100	5690388	Repeat
			contig100	9881024	Non_repeat
233	ERR	Large_INS	contig100	5690394	Repeat
			contig100	9881028	Non_repeat
234	Het	Small_INS	contig100	5862764	Non_repeat
			contig100	5862820	Non_repeat
235	Het	Small_INS	contig100	5862950	Non_repeat
			contig100	5863004	Non_repeat
236	Het	Small_INS	contig100	5890643	Non_repeat
			contig100	5890821	Non_repeat
237	ERR	Small_INS	contig100	5942618	Repeat
			contig100	5942809	Repeat
238	Het	Large_INS	contig100	6094034	Non_repeat
			contig100	6129759	Non_repeat
239	ERR	Small_INS	contig100	6493091	Repeat
			contig100	6493724	Non_repeat
240	ERR	Small_INS	contig100	6669387	Repeat
			contig100	6669717	Repeat
241	Het	Small_INS	contig100	6829675	Non_repeat
			contig100	6830006	Non_repeat
242	Het	Small_INS	contig100	7198283	Non_repeat
			contig100	7198609	Repeat
243	ERR	Small_INS	contig100	7214339	Non_repeat
			contig100	7214731	Non_repeat
244	Het	Small_INS	contig100	7463753	Repeat
			contig100	7464187	Repeat
245	Het	Small_INS	contig100	7639109	Repeat
			contig100	7639168	Repeat
246	Het	Small_INS	contig100	7639382	Non_repeat
			contig100	7639439	Non_repeat
247	Het	Small_INS	contig100	7661425	Non_repeat
			contig100	7662282	Non_repeat
248	ERR	Small_INS	contig100	7835886	Non_repeat
			contig100	7836311	Non_repeat
249	ERR	Small_INS	contig100	7967932	Non_repeat
			contig100	7968298	Non_repeat
250	Het	Small_DEL	contig100	8071394	Non_repeat
251	Het	Small_INS	contig100	8071667	Non_repeat
			contig100	8071719	Non_repeat
252	Het	Small_INS	contig100	8083026	Repeat
			contig100	8084623	Non_repeat
253	ERR	Small_INS	contig100	8209296	Non_repeat
			contig100	8209613	Non_repeat
254	Het	Small_INS	contig100	8383497	Non_repeat
			contig100	8383727	Repeat
255	ERR	Small_INS	contig100	8409980	Repeat
			contig100	8410362	Repeat
256	Het	Small_INS	contig100	9268874	Non_repeat
			contig100	9269431	Repeat
257	ERR	Small_INS	contig100	9643394	Non_repeat
			contig100	9643716	Non_repeat
258	Het	Small_INS	contig100	9711514	Repeat
			contig100	9711788	Non_repeat
259	Het	Small_INS	contig100	9802886	Repeat
			contig100	9803152	Repeat
260	ERR	INV	contig100	10153021	Repeat
			contig100	9922322	Repeat
261	Het	Small_INS	contig100	10026068	Repeat
			contig100	10026800	Repeat
262	ERR	Small_INS	contig100	10136689	Non_repeat
			contig100	10137136	Non_repeat
263	ERR	Small_INS	contig100	10358405	Repeat
			contig100	10358845	Repeat
264	Het	Small_INS	contig100	10440254	Repeat
			contig100	10440447	Non_repeat
265	Het	Small_INS	contig100	10540514	Repeat
			contig100	10542079	Repeat
266	ERR	INV	contig100	11056847	Non_repeat
			contig100	16003248	Repeat
267	Het	Small_INS	contig100	11241322	Repeat
			contig100	11241625	Non_repeat
268	ERR	Small_INS	contig100	11300056	Non_repeat
			contig100	11300399	Non_repeat
269	Het	Small_INS	contig100	11310774	Repeat
			contig100	11312375	Repeat
270	ERR	Small_DUP.Gain	contig100	11679753	Repeat
			contig100	11680995	Repeat
271	Het	Small_INS	contig100	11704771	Non_repeat
			contig100	11705206	Non_repeat
272	Het	Small_INS	contig100	11865358	Non_repeat
			contig100	11866334	Non_repeat
273	ERR	Small_INS	contig100	12005227	Repeat
			contig100	12007168	Repeat
274	Het	Small_INS	contig100	12146038	Repeat
			contig100	12146416	Non_repeat
275	ERR	Small_INS	contig100	12228699	Non_repeat
			contig100	12228923	Non_repeat
276	ERR	Small_INS	contig100	12331769	Non_repeat
			contig100	12332171	Non_repeat
277	Het	Large_INS	contig100	12344444	Non_repeat
			contig100	12384028	Non_repeat
278	ERR	Small_INS	contig100	12534187	Non_repeat
			contig100	12534587	Non_repeat
279	ERR	Small_INS	contig100	12591892	Non_repeat
			contig100	12592163	Non_repeat
280	Het	Small_INS	contig100	12959249	Non_repeat
			contig100	12959613	Non_repeat
281	Het	Large_INS	contig100	13161793	Repeat
			contig100	13163774	Non_repeat
282	ERR	Small_INS	contig100	13255700	Non_repeat
			contig100	13256556	Non_repeat
283	Het	Small_INS	contig100	13381506	Repeat
			contig100	13381566	Repeat
284	Het	Small_INS	contig100	13693516	Repeat
			contig100	13693778	Repeat
285	Het	Small_INS	contig100	14518491	Non_repeat
			contig100	14518790	Non_repeat
286	ERR	Small_INS	contig100	14563782	Repeat
			contig100	14563997	Repeat
287	ERR	Small_INS	contig100	14606679	Repeat
			contig100	14607028	Repeat
288	Het	Small_INS	contig100	14617698	Non_repeat
			contig100	14617937	Non_repeat
289	ERR	Small_INS	contig100	14947744	Repeat
			contig100	14948320	Non_repeat
290	Het	Small_INS	contig100	15152899	Non_repeat
			contig100	15154410	Repeat
291	Het	Small_INS	contig100	15700028	Repeat
			contig100	15700078	Repeat
292	Het	Small_INS	contig100	15700180	Repeat
			contig100	15700231	Repeat
293	Het	Large_INS	contig100	15703993	Non_repeat
			contig100	15705759	Non_repeat
294	Het	Small_INS	contig100	15751553	Repeat
			contig100	15751828	Repeat
295	Het	Small_INS	contig100	15913725	Non_repeat
			contig100	15914436	Non_repeat
296	ERR	Small_DUP.Gain	contig100	15996806	Repeat
			contig100	15997977	Repeat
297	ERR	MJ	contig100	16035415	Repeat
298	Het	Small_INS	contig100	16201625	Repeat
			contig100	16202563	Non_repeat
299	ERR	Small_INS	contig100	16316350	Non_repeat
			contig100	16316734	Non_repeat
300	Het	Large_Het.DEL	contig100	16502614	Repeat
301	Het	Small_INS	contig100	16551190	Repeat
			contig100	16551249	Repeat
302	ERR	Small_INS	contig100	16578500	Non_repeat
			contig100	16578778	Non_repeat
303	Het	Small_INS	contig100	16721732	Repeat
			contig100	16722231	Repeat
304	Het	Small_INS	contig100	17171490	Non_repeat
			contig100	17171673	Non_repeat
305	ERR	Small_INS	contig100	17326183	Non_repeat
			contig100	17326536	Non_repeat
306	Het	Small_INS	contig100	17690444	Non_repeat
			contig100	17690629	Repeat
307	Het	Small_INS	contig100	17742012	Repeat
			contig100	17742461	Non_repeat
308	ERR	Small_INS	contig100	17791941	Non_repeat
			contig100	17792284	Non_repeat
309	ERR	Small_INS	contig100	17953443	Non_repeat
			contig100	17953839	Non_repeat
310	ERR	Small_INS	contig100	18354314	Non_repeat
			contig100	18354537	Non_repeat
311	Het	Small_INS	contig100	18728236	Repeat
			contig100	18728287	Repeat
312	ERR	Small_INS	contig100	18751043	Non_repeat
			contig100	18751274	Non_repeat
313	Het	Small_INS	contig100	18778475	Repeat
			contig100	18778533	Repeat
314	Het	Small_INS	contig100	18779107	Non_repeat
			contig100	18779357	Repeat
315	ERR	Small_INS	contig100	19047858	Non_repeat
			contig100	19048255	Non_repeat
316	Het	Small_INS	contig100	19087506	Non_repeat
			contig100	19087788	Non_repeat
317	Het	Small_INS	contig100	19222178	Non_repeat
			contig100	19222542	Non_repeat
318	ERR	Small_INS	contig100	19269015	Non_repeat
			contig100	19269425	Non_repeat
319	Het	Small_INS	contig100	19280804	Repeat
			contig100	19280929	Repeat
320	Het	Small_INS	contig100	19285622	Non_repeat
			contig100	19287191	Non_repeat
321	Het	Large_INS	contig100	19346827	Repeat
			contig100	19379663	Non_repeat
322	ERR	Small_INS	contig100	19455464	Non_repeat
			contig100	19455845	Non_repeat
323	Het	Small_INS	contig100	19564719	Non_repeat
			contig100	19566179	Non_repeat
324	ERR	Small_INS	contig100	19662335	Repeat
			contig100	19662502	Repeat
325	ERR	Small_INS	contig100	20059341	Non_repeat
			contig100	20059391	Non_repeat
326	ERR	Small_INS	contig100	20059794	Non_repeat
			contig100	20059851	Non_repeat
327	ERR	Small_INS	contig100	20062945	Repeat
			contig100	20063329	Repeat
328	Het	Small_INS	contig100	20124122	Repeat
			contig100	20124567	Repeat
329	ERR	Small_INS	contig100	20214652	Non_repeat
			contig100	20215012	Non_repeat
330	ERR	Small_INS	contig100	20501098	Repeat
			contig100	20501385	Repeat
331	ERR	Small_INS	contig100	20528742	Non_repeat
			contig100	20528954	Non_repeat
332	Het	Small_INS	contig100	20571739	Repeat
			contig100	20573230	Repeat
333	Het	Small_INS	contig100	20754697	Repeat
			contig100	20756223	Repeat
334	ERR	Small_INS	contig100	20868222	Non_repeat
			contig100	20868642	Non_repeat
335	Het	Small_INS	contig100	20889901	Non_repeat
			contig100	20891128	Non_repeat
336	ERR	Small_INS	contig100	21218959	Non_repeat
			contig100	21219519	Non_repeat
337	Het	Small_INS	contig100	21272426	Repeat
			contig100	21272775	Non_repeat
338	ERR	Small_DUP.Gain	contig100	21430549	Repeat
			contig100	21431874	Repeat
339	ERR	INV	contig100	21433021	Repeat
			contig100	21472162	Repeat
340	ERR	Small_INS	contig100	21521314	Non_repeat
			contig100	21521779	Non_repeat
341	Het	Small_DEL	contig100	21739163	Non_repeat
342	Het	Small_INS	contig100	21739410	Non_repeat
			contig100	21739463	Non_repeat
343	Het	Small_INS	contig100	21748372	Non_repeat
			contig100	21748806	Non_repeat
344	ERR	Small_DUP.Gain	contig100	21806684	Repeat
			contig100	21807889	Repeat
345	Het	Small_DEL	contig100	22055302	Non_repeat
346	Het	Small_INS	contig100	22055696	Non_repeat
			contig100	22055753	Non_repeat
347	Het	Small_INS	contig100	22079647	Non_repeat
			contig100	22079812	Non_repeat
348	ERR	Small_DUP.Gain	contig100	22364777	Repeat
			contig100	22364829	Repeat
349	ERR	Small_DUP.Gain	contig100	22366045	Repeat
			contig100	22366099	Repeat
350	Het	Small_INS	contig100	22521352	Repeat
			contig100	22521853	Repeat
351	ERR	INV	contig100	23075528	Non_repeat
			contig100	23092801	Repeat
352	Het	Large_INS	contig100	23075532	Repeat
			contig100	23092805	Repeat
353	ERR	Small_INS	contig100	23151471	Non_repeat
			contig100	23151829	Non_repeat
354	Het	Large_INS	contig100	23259452	Repeat
			contig100	23292364	Repeat
355	ERR	Small_INS	contig100	23288341	Non_repeat
			contig100	23288575	Non_repeat
356	ERR	Small_INS	contig100	23344972	Non_repeat
			contig100	23345304	Non_repeat
357	ERR	Small_INS	contig100	23480299	Non_repeat
			contig100	23480493	Non_repeat
358	Het	Small_DEL	contig100	23535436	Non_repeat
359	Het	Small_INS	contig100	23543229	Repeat
			contig100	23544494	Repeat
360	ERR	Small_INS	contig100	23865925	Repeat
			contig100	23866199	Non_repeat
361	ERR	Small_INS	contig100	23984445	Non_repeat
			contig100	23984841	Non_repeat
362	Het	Small_INS	contig100	24002651	Repeat
			contig100	24003899	Repeat
363	Het	Small_DEL	contig100	24424192	Non_repeat
364	Het	Small_INS	contig100	24431665	Non_repeat
			contig100	24431820	Repeat
365	Het	Small_INS	contig100	24633320	Repeat
			contig100	24633851	Non_repeat
366	Het	Small_INS	contig100	24955659	Non_repeat
			contig100	24956050	Non_repeat
367	Het	Small_INS	contig100	25103769	Non_repeat
			contig100	25103951	Non_repeat
368	Het	Small_INS	contig100	25397482	Non_repeat
			contig100	25397712	Non_repeat
369	Het	Small_INS	contig100	25612290	Non_repeat
			contig100	25612344	Non_repeat
370	Het	Large_Het.DEL	contig100	25649236	Non_repeat
371	ERR	Small_INS	contig100	25783885	Repeat
			contig100	25784355	Repeat
372	Het	Small_INS	contig100	25997645	Non_repeat
			contig100	25998980	Repeat
373	ERR	Small_INS	contig100	26202513	Repeat
			contig100	26202884	Repeat
374	Het	Small_INS	contig100	26222513	Non_repeat
			contig100	26222949	Non_repeat
375	Het	Small_INS	contig100	26269178	Repeat
			contig100	26270800	Repeat
376	ERR	Small_DEL	contig100	26312958	Non_repeat
377	ERR	Small_DEL	contig100	26313395	Non_repeat
378	ERR	Small_INS	contig100	26337884	Repeat
			contig100	26338063	Repeat
379	ERR	MJ	contig100	26443316	Repeat
380	ERR	Small_INS	contig100	26470062	Non_repeat
			contig100	26470503	Repeat
381	ERR	Small_INS	contig100	26473168	Non_repeat
			contig100	26473541	Non_repeat
382	Het	Small_INS	contig100	26652078	Non_repeat
			contig100	26653131	Non_repeat
383	ERR	Small_INS	contig100	26879754	Repeat
			contig100	26880129	Non_repeat
384	ERR	Small_INS	contig100	27447484	Non_repeat
			contig100	27447832	Non_repeat
385	ERR	Small_INS	contig100	27498564	Non_repeat
			contig100	27498832	Non_repeat
386	Het	Small_INS	contig100	27565290	Non_repeat
			contig100	27565466	Non_repeat
387	Het	Small_INS	contig100	27808357	Repeat
			contig100	27809073	Non_repeat
388	Het	Small_INS	contig100	27941984	Non_repeat
			contig100	27942260	Non_repeat
389	ERR	Small_INS	contig100	28020738	Non_repeat
			contig100	28020797	Non_repeat
390	ERR	Small_DEL	contig100	28021040	Non_repeat
391	Het	Small_INS	contig100	28231442	Repeat
			contig100	28231497	Repeat
392	Het	Small_INS	contig100	28231674	Repeat
			contig100	28231727	Repeat
393	Het	Small_INS	contig101	145869	Repeat
			contig101	146214	Non_repeat
394	Het	Small_INS	contig101	217577	Non_repeat
			contig101	217833	Non_repeat
395	Het	Small_INS	contig101	270346	Non_repeat
			contig101	270782	Non_repeat
396	Het	Small_INS	contig101	412126	Non_repeat
			contig101	412439	Repeat
397	ERR	Small_DUP.Gain	contig101	469662	Repeat
			contig101	470735	Repeat
398	ERR	Small_INS	contig101	1760970	Non_repeat
			contig101	1761946	Non_repeat
399	ERR	Small_INS	contig101	1794306	Non_repeat
			contig101	1794795	Non_repeat
400	Het	Large_INS	contig101	2179009	Non_repeat
			contig101	2195291	Repeat
401	Het	Large_INS	contig101	2195291	Repeat
			contig101	2229836	Repeat
402	ERR	Small_INS	contig101	2217877	Non_repeat
			contig101	2218090	Non_repeat
403	Het	Small_INS	contig101	2427544	Non_repeat
			contig101	2427741	Non_repeat
404	Het	Small_INS	contig101	2692062	Non_repeat
			contig101	2692330	Non_repeat
405	ERR	Small_INS	contig101	2970493	Non_repeat
			contig101	2970878	Non_repeat
406	Het	Small_INS	contig101	3000786	Non_repeat
			contig101	3001200	Repeat
407	ERR	Small_INS	contig101	3120610	Repeat
			contig101	3120816	Repeat
408	ERR	Small_INS	contig101	3194236	Non_repeat
			contig101	3195076	Non_repeat
409	Het	Small_INS	contig101	3532273	Repeat
			contig101	3532722	Non_repeat
410	ERR	Small_INS	contig101	3734358	Non_repeat
			contig101	3734774	Non_repeat
411	Het	Small_INS	contig101	4008816	Repeat
			contig101	4010526	Non_repeat
412	ERR	Small_INS	contig101	4072350	Non_repeat
			contig101	4072811	Non_repeat
413	ERR	DUP.Gain	contig101	4125316	Repeat
			contig101	4126372	Repeat
414	ERR	DUP.Gain	contig101	4125318	Repeat
			contig101	4125372	Repeat
415	Het	Small_INS	contig101	4794734	Non_repeat
			contig101	4796283	Non_repeat
416	Het	Small_INS	contig101	4958483	Non_repeat
			contig101	4958882	Non_repeat
417	ERR	MJ	contig101	5118743	Repeat
418	ERR	Small_INS	contig101	5296975	Repeat
			contig101	5297409	Repeat
419	Het	Small_INS	contig101	5783820	Repeat
			contig101	5784865	Repeat
420	Het	Small_INS	contig101	5825774	Non_repeat
			contig101	5826860	Non_repeat
421	Het	Large_INS	contig101	6194872	Non_repeat
			contig101	6196632	Non_repeat
422	ERR	Small_INS	contig101	6578504	Non_repeat
			contig101	6578852	Non_repeat
423	ERR	Small_INS	contig101	6871874	Repeat
			contig101	6872232	Repeat
424	ERR	Small_DUP.Gain	contig101	6960108	Repeat
			contig101	6961358	Repeat
425	Het	Large_INS	contig101	7175727	Repeat
			contig101	7216291	Repeat
426	Het	Small_INS	contig101	7247420	Repeat
			contig101	7247474	Repeat
427	Het	Small_DEL	contig101	7249064	Non_repeat
428	Het	Small_INS	contig101	7276644	Non_repeat
			contig101	7277081	Repeat
429	Het	Large_INS	contig101	7499998	Repeat
			contig101	7537926	Repeat
430	ERR	Small_INS	contig101	7530265	Non_repeat
			contig101	7531177	Non_repeat
431	Het	Small_INS	contig101	7943642	Non_repeat
			contig101	7943796	Non_repeat
432	ERR	Small_INS	contig101	8174734	Non_repeat
			contig101	8175199	Non_repeat
433	Het	Small_INS	contig101	8192713	Non_repeat
			contig101	8193516	Repeat
434	ERR	Small_INS	contig101	8489147	Repeat
			contig101	8489201	Repeat
435	ERR	Small_DEL	contig101	8489618	Repeat
436	ERR	MJ	contig101	8782502	Non_repeat
437	Het	Large_Het.DEL	contig101	8907831	Repeat
438	Het	Small_INS	contig101	8956721	Repeat
			contig101	8956778	Repeat
439	Het	Small_INS	contig101	9117179	Repeat
			contig101	9117636	Repeat
440	Het	Small_INS	contig102	155330	Repeat
			contig102	155805	Repeat
441	ERR	Small_INS	contig102	241552	Repeat
			contig102	241784	Repeat
442	Het	Small_INS	contig102	305713	Repeat
			contig102	305892	Non_repeat
443	ERR	Small_INS	contig102	475904	Repeat
			contig102	476274	Repeat
444	ERR	Small_DUP.Gain	contig102	506140	Repeat
			contig102	507538	Repeat
445	Het	Small_INS	contig102	506146	Repeat
			contig102	506204	Repeat
446	ERR	DUP.Gain	contig102	638542	Repeat
			contig102	639602	Repeat
447	ERR	DUP.Gain	contig102	638544	Repeat
			contig102	638598	Repeat
448	ERR	MJ	contig102	639675	Repeat
449	ERR	INV	contig102	3463138	Non_repeat
			contig102	677694	Repeat
450	Het	Small_INS	contig102	2062745	Non_repeat
			contig102	2063654	Non_repeat
451	ERR	Small_INS	contig102	2102687	Non_repeat
			contig102	2103187	Repeat
452	ERR	Small_INS	contig102	2552367	Repeat
			contig102	2552775	Non_repeat
453	Het	Small_INS	contig102	2575634	Non_repeat
			contig102	2577321	Non_repeat
454	Het	Small_INS	contig102	2866285	Non_repeat
			contig102	2867711	Repeat
455	Het	Small_INS	contig102	2981705	Repeat
			contig102	2982378	Non_repeat
456	ERR	Small_INS	contig102	3223454	Non_repeat
			contig102	3223915	Non_repeat
457	ERR	INV	contig102	3548794	Non_repeat
			contig102	5516402	Repeat
458	Het	Small_INS	contig102	3817060	Non_repeat
			contig102	3818055	Non_repeat
459	ERR	Small_DEL	contig102	3867361	Repeat
460	ERR	Small_INS	contig102	3890635	Repeat
			contig102	3891001	Repeat
461	ERR	Small_DUP.Gain	contig102	4116758	Repeat
			contig102	4118036	Repeat
462	Het	Small_DEL	contig102	4209622	Repeat
463	Het	Small_INS	contig102	4232364	Non_repeat
			contig102	4232581	Non_repeat
464	Het	Small_INS	contig102	4409460	Repeat
			contig102	4409943	Repeat
465	ERR	Small_INS	contig102	4421821	Non_repeat
			contig102	4422147	Non_repeat
466	ERR	Small_INS	contig102	4482111	Repeat
			contig102	4482479	Non_repeat
467	Het	Small_INS	contig102	4607661	Repeat
			contig102	4607833	Non_repeat
468	Het	Small_INS	contig102	4784823	Repeat
			contig102	4785203	Non_repeat
469	ERR	Small_INS	contig102	4904766	Repeat
			contig102	4905086	Repeat
470	Het	Small_INS	contig102	5021875	Non_repeat
			contig102	5022391	Non_repeat
471	Het	Small_INS	contig102	5245312	Repeat
			contig102	5245650	Non_repeat
472	ERR	Small_INS	contig102	5275114	Non_repeat
			contig102	5275501	Non_repeat
473	ERR	Large_INS	contig102	5516406	Repeat
			contig102	5565670	Non_repeat
474	ERR	Small_DUP.Gain	contig102	5546372	Repeat
			contig102	5546427	Repeat
475	ERR	INV	contig102	5565664	Non_repeat
			contig102	8053352	Non_repeat
476	Het	Small_INS	contig102	5759100	Repeat
			contig102	5759158	Repeat
477	Het	Small_INS	contig102	6106487	Non_repeat
			contig102	6106918	Non_repeat
478	ERR	Small_INS	contig102	6625790	Non_repeat
			contig102	6626252	Non_repeat
479	Het	Small_INS	contig102	6701817	Non_repeat
			contig102	6702137	Non_repeat
480	ERR	Small_INS	contig102	6993563	Non_repeat
			contig102	6994023	Non_repeat
481	Het	Small_INS	contig102	7029580	Non_repeat
			contig102	7031041	Non_repeat
482	ERR	Small_DUP.Gain	contig102	7078011	Repeat
			contig102	7079362	Repeat
483	Het	Small_INS	contig102	7278522	Non_repeat
			contig102	7278846	Non_repeat
484	ERR	Small_INS	contig102	7685552	Repeat
			contig102	7686008	Non_repeat
485	ERR	Small_INS	contig102	7774600	Non_repeat
			contig102	7774768	Non_repeat
486	ERR	Small_INS	contig102	7921263	Repeat
			contig102	7921627	Repeat
487	ERR	Small_INS	contig102	7955124	Non_repeat
			contig102	7955395	Non_repeat
488	Het	Small_INS	contig102	8313211	Repeat
			contig102	8313671	Repeat
489	Het	Small_INS	contig102	8569867	Non_repeat
			contig102	8570897	Non_repeat
490	ERR	Small_INS	contig102	8597325	Repeat
			contig102	8597668	Non_repeat
491	ERR	Small_INS	contig102	8668588	Repeat
			contig102	8669538	Repeat
492	ERR	MJ	contig102	8741403	Non_repeat
493	Het	Large_INS	contig102	8749078	Non_repeat
			contig102	8751015	Repeat
494	Het	Large_INS	contig102	8822390	Non_repeat
			contig102	8862889	Repeat
495	ERR	Small_INS	contig102	9569693	Non_repeat
			contig102	9570434	Non_repeat
496	Het	Small_INS	contig102	10010963	Repeat
			contig102	10011384	Repeat
497	Het	Small_INS	contig102	10316044	Repeat
			contig102	10316204	Non_repeat
498	Het	Small_INS	contig102	10908362	Non_repeat
			contig102	10908862	Non_repeat
499	Het	Small_INS	contig102	11052597	Non_repeat
			contig102	11052650	Non_repeat
500	Het	Small_INS	contig102	11053083	Non_repeat
			contig102	11053143	Non_repeat
501	Het	Small_INS	contig102	11061749	Repeat
			contig102	11062227	Repeat
502	ERR	Small_INS	contig102	11155405	Repeat
			contig102	11155734	Repeat
503	Het	Small_INS	contig102	11288281	Non_repeat
			contig102	11288556	Non_repeat
504	Het	Small_INS	contig102	11958441	Repeat
			contig102	11959659	Repeat
505	Het	Small_INS	contig102	11983698	Repeat
			contig102	11984022	Non_repeat
506	ERR	Small_INS	contig102	12143688	Non_repeat
			contig102	12144027	Non_repeat
507	Het	Large_INS	contig102	12374865	Non_repeat
			contig102	12376724	Non_repeat
508	Het	Small_INS	contig102	12432622	Non_repeat
			contig102	12432673	Non_repeat
509	Het	Large_Het.DEL	contig102	12478498	Non_repeat
510	ERR	Small_INS	contig102	12499581	Non_repeat
			contig102	12499791	Repeat
511	Het	Small_INS	contig102	12842381	Non_repeat
			contig102	12843764	Repeat
512	ERR	Small_INS	contig102	12946520	Non_repeat
			contig102	12946868	Non_repeat
513	ERR	Small_INS	contig102	13283861	Repeat
			contig102	13284092	Repeat
514	ERR	Small_INS	contig102	13516681	Repeat
			contig102	13517120	Repeat
515	Het	Small_INS	contig102	13565631	Repeat
			contig102	13566309	Repeat
516	ERR	Small_INS	contig102	13793369	Non_repeat
			contig102	13793687	Non_repeat
517	Het	Small_INS	contig102	13998266	Non_repeat
			contig102	13999008	Non_repeat
518	Het	Large_INS	contig102	14016503	Non_repeat
			contig102	14054415	Repeat
519	ERR	Small_INS	contig102	14327301	Non_repeat
			contig102	14327674	Non_repeat
520	ERR	Small_DUP.Gain	contig102	14439372	Repeat
			contig102	14440745	Repeat
521	Het	Small_INS	contig102	14610111	Non_repeat
			contig102	14610331	Non_repeat
522	Het	Small_INS	contig102	14647960	Non_repeat
			contig102	14649504	Non_repeat
523	ERR	Small_INS	contig102	14728038	Repeat
			contig102	14728339	Repeat
524	ERR	Small_INS	contig102	15206273	Repeat
			contig102	15206708	Repeat
525	Het	Small_INS	contig102	15648372	Repeat
			contig102	15648604	Repeat
526	ERR	MJ	contig102	15801163	Repeat
527	Het	Small_INS	contig102	15895229	Non_repeat
			contig102	15895656	Non_repeat
528	Het	Small_INS	contig102	15985278	Repeat
			contig102	15985539	Repeat
529	Het	Small_DEL	contig102	16104363	Repeat
530	Het	Small_DEL	contig102	16104789	Repeat
531	Het	Small_INS	contig102	16133885	Repeat
			contig102	16135084	Repeat
532	ERR	MJ	contig102	16658406	Non_repeat
533	ERR	Small_DUP.Gain	contig102	16756020	Repeat
			contig102	16756070	Repeat
534	Het	Large_Het.DEL	contig102	16756024	Repeat
535	ERR	Small_DUP.Gain	contig102	16757432	Repeat
			contig102	16757485	Repeat
536	ERR	Small_DUP.Gain	contig102	16764568	Repeat
			contig102	16764620	Repeat
537	ERR	Small_DUP.Gain	contig102	16765713	Repeat
			contig102	16765768	Repeat
538	Het	Small_DEL	contig102	16844846	Repeat
539	Het	Small_INS	contig102	16845051	Repeat
			contig102	16845110	Repeat
540	ERR	Small_INS	contig102	16929960	Repeat
			contig102	16930431	Repeat
541	ERR	Small_INS	contig102	17159917	Non_repeat
			contig102	17159975	Non_repeat
542	Het	Small_INS	contig103	114286	Non_repeat
			contig103	114539	Non_repeat
543	ERR	Small_INS	contig103	253276	Non_repeat
			contig103	253625	Non_repeat
544	ERR	INV	contig103	2385844	Non_repeat
			contig103	268719	Non_repeat
545	ERR	Small_INS	contig103	320656	Non_repeat
			contig103	320961	Non_repeat
546	Het	Small_INS	contig103	333383	Non_repeat
			contig103	334310	Repeat
547	ERR	Small_DUP.Gain	contig103	345342	Repeat
			contig103	346640	Repeat
548	ERR	Small_INS	contig103	412869	Non_repeat
			contig103	413530	Non_repeat
549	Het	Small_INS	contig103	588331	Non_repeat
			contig103	590057	Non_repeat
550	Het	Small_INS	contig103	811784	Non_repeat
			contig103	812003	Repeat
551	Het	Small_INS	contig103	1091981	Repeat
			contig103	1092482	Repeat
552	Het	Small_INS	contig103	1177605	Repeat
			contig103	1179239	Repeat
553	Het	Small_INS	contig103	1714296	Non_repeat
			contig103	1714710	Non_repeat
554	Het	Small_INS	contig103	2253915	Non_repeat
			contig103	2254199	Non_repeat
555	ERR	Small_INS	contig103	2271011	Non_repeat
			contig103	2271317	Non_repeat
556	Het	Small_INS	contig103	2319402	Non_repeat
			contig103	2320395	Non_repeat
557	ERR	Small_INS	contig103	2513262	Repeat
			contig103	2513583	Repeat
558	ERR	Small_INS	contig103	2543626	Repeat
			contig103	2543927	Repeat
559	ERR	Small_INS	contig103	2553361	Non_repeat
			contig103	2553602	Repeat
560	Het	Small_INS	contig103	2703230	Non_repeat
			contig103	2703792	Repeat
561	Het	Small_INS	contig103	2957190	Repeat
			contig103	2957511	Repeat
562	ERR	Small_DUP.Gain	contig103	3115339	Repeat
			contig103	3116364	Repeat
563	Het	Small_INS	contig103	3188209	Non_repeat
			contig103	3188565	Non_repeat
564	Het	Small_INS	contig103	3353380	Non_repeat
			contig103	3353541	Non_repeat
565	Het	Small_INS	contig103	3441337	Non_repeat
			contig103	3442430	Non_repeat
566	Het	Large_INS	contig103	3598592	Non_repeat
			contig103	3642493	Repeat
567	ERR	Small_INS	contig103	3738762	Non_repeat
			contig103	3739149	Repeat
568	ERR	Small_INS	contig103	3780913	Non_repeat
			contig103	3781232	Non_repeat
569	Het	Small_INS	contig103	4398239	Repeat
			contig103	4398545	Non_repeat
570	Het	Small_INS	contig103	4637945	Non_repeat
			contig103	4638002	Non_repeat
571	Het	Small_INS	contig103	4638364	Non_repeat
			contig103	4638418	Non_repeat
572	Het	Small_INS	contig103	4653966	Non_repeat
			contig103	4655417	Non_repeat
573	Het	Small_INS	contig103	5041579	Non_repeat
			contig103	5042158	Non_repeat
574	ERR	Small_INS	contig103	5091002	Non_repeat
			contig103	5091381	Non_repeat
575	Het	Small_INS	contig103	5176548	Repeat
			contig103	5176879	Non_repeat
576	Het	Small_INS	contig103	5217965	Non_repeat
			contig103	5218459	Non_repeat
577	ERR	Small_INS	contig103	5588606	Non_repeat
			contig103	5589105	Non_repeat
578	Het	Small_INS	contig103	5971435	Repeat
			contig103	5972313	Repeat
579	Het	Small_INS	contig103	6265782	Non_repeat
			contig103	6267185	Non_repeat
580	ERR	INV	contig103	6567051	Non_repeat
			contig103	7325804	Repeat
581	Het	Large_Het.DEL	contig103	6575793	Non_repeat
582	ERR	Small_DUP.Gain	contig103	6827646	Repeat
			contig103	6827696	Repeat
583	ERR	Small_DUP.Loss	contig103	6828718	Repeat
584	ERR	Small_DUP.Gain	contig103	6836339	Repeat
			contig103	6837601	Repeat
585	ERR	Small_INS	contig103	6942009	Repeat
			contig103	6942436	Non_repeat
586	ERR	INV	contig103	11492513	Repeat
			contig103	7356914	Repeat
587	ERR	Large_DUP.Gain	contig103	7359462	Repeat
			contig103	7360919	Repeat
588	Het	Small_INS	contig103	7376088	Non_repeat
			contig103	7376419	Non_repeat
589	ERR	Small_INS	contig103	7516634	Repeat
			contig103	7516815	Repeat
590	Het	Large_INS	contig103	7701632	Non_repeat
			contig103	7703435	Non_repeat
591	ERR	Small_INS	contig103	7827433	Repeat
			contig103	7827767	Non_repeat
592	Het	Large_INS	contig103	8037894	Non_repeat
			contig103	8039824	Repeat
593	Het	Small_INS	contig103	8508570	Non_repeat
			contig103	8508907	Non_repeat
594	Het	Small_INS	contig103	8686590	Non_repeat
			contig103	8686792	Repeat
595	Het	Small_INS	contig103	8867170	Non_repeat
			contig103	8867398	Non_repeat
596	ERR	Small_INS	contig103	8868899	Repeat
			contig103	8869347	Repeat
597	ERR	Small_INS	contig103	8961529	Repeat
			contig103	8961991	Non_repeat
598	ERR	Small_INS	contig103	9417857	Non_repeat
			contig103	9418335	Repeat
599	Het	Small_INS	contig103	9421286	Repeat
			contig103	9422183	Repeat
600	ERR	Small_INS	contig103	9694847	Non_repeat
			contig103	9695765	Non_repeat
601	Het	Small_INS	contig103	10132185	Non_repeat
			contig103	10132341	Non_repeat
602	Het	Small_INS	contig103	10313328	Non_repeat
			contig103	10314916	Non_repeat
603	Het	Small_INS	contig103	10371497	Non_repeat
			contig103	10373015	Non_repeat
604	Het	Small_INS	contig103	10387068	Non_repeat
			contig103	10387457	Non_repeat
605	Het	Small_INS	contig103	10533084	Non_repeat
			contig103	10533139	Non_repeat
606	Het	Small_INS	contig103	10579653	Non_repeat
			contig103	10579705	Non_repeat
607	ERR	Small_INS	contig103	10607756	Non_repeat
			contig103	10608076	Non_repeat
608	ERR	Small_INS	contig103	10652130	Non_repeat
			contig103	10652471	Non_repeat
609	ERR	Small_INS	contig103	10749211	Non_repeat
			contig103	10749435	Non_repeat
610	Het	Large_INS	contig103	10855491	Non_repeat
			contig103	10857436	Non_repeat
611	ERR	Small_INS	contig103	11011694	Non_repeat
			contig103	11011927	Non_repeat
612	Het	Small_INS	contig103	11038359	Repeat
			contig103	11038560	Non_repeat
613	Het	Large_Het.DEL	contig103	11522145	Non_repeat
614	Het	Small_INS	contig103	11724363	Repeat
			contig103	11724423	Repeat
615	Het	Small_DEL	contig103	11724821	Non_repeat
616	Het	Small_INS	contig103	11728424	Non_repeat
			contig103	11728624	Repeat
617	Het	Large_INS	contig103	11885455	Repeat
			contig103	11925246	Repeat
618	ERR	Large_DUP.Gain	contig103	11996295	Repeat
			contig103	12031368	Repeat
619	ERR	Large_INS	contig103	11996299	Repeat
			contig103	12031374	Non_repeat
620	ERR	Small_INS	contig103	12175289	Non_repeat
			contig103	12175711	Non_repeat
621	Het	Small_INS	contig103	12342334	Non_repeat
			contig103	12342748	Non_repeat
622	Het	Small_INS	contig103	12437044	Repeat
			contig103	12437369	Repeat
623	Het	Small_INS	contig103	12580518	Repeat
			contig103	12580787	Repeat
624	Het	Small_INS	contig103	12668253	Repeat
			contig103	12669253	Repeat
625	ERR	Small_DUP.Gain	contig103	12676928	Repeat
			contig103	12678104	Repeat
626	ERR	Small_INS	contig103	12984651	Repeat
			contig103	12985030	Repeat
627	ERR	Small_INS	contig103	13024435	Repeat
			contig103	13024638	Non_repeat
628	ERR	Small_INS	contig103	13131356	Non_repeat
			contig103	13131763	Non_repeat
629	ERR	Small_INS	contig103	13522930	Non_repeat
			contig103	13523292	Non_repeat
630	Het	Small_INS	contig103	13659067	Non_repeat
			contig103	13659544	Non_repeat
631	Het	Large_INS	contig103	13992082	Non_repeat
			contig103	14025294	Non_repeat
632	Het	Small_DEL	contig103	14136894	Non_repeat
633	Het	Small_INS	contig103	14138391	Non_repeat
			contig103	14138443	Non_repeat
634	Het	Small_INS	contig103	14162923	Non_repeat
			contig103	14162978	Non_repeat
635	ERR	Small_INS	contig103	14190718	Non_repeat
			contig103	14190924	Repeat
636	ERR	Large_DUP.Gain	contig103	14586612	Repeat
			contig103	14588078	Repeat
637	ERR	Small_INS	contig103	14614181	Repeat
			contig103	14614658	Repeat
638	Het	Small_INS	contig103	14624006	Repeat
			contig103	14625424	Non_repeat
639	Het	Small_INS	contig103	14808602	Non_repeat
			contig103	14809415	Non_repeat
640	ERR	Small_INS	contig103	14808623	Non_repeat
			contig103	14808950	Non_repeat
641	ERR	Small_INS	contig103	14941422	Non_repeat
			contig103	14942025	Non_repeat
642	Het	Small_INS	contig103	14965496	Non_repeat
			contig103	14966448	Non_repeat
643	ERR	Small_INS	contig103	15167371	Repeat
			contig103	15168008	Repeat
644	ERR	Small_INS	contig103	15737609	Repeat
			contig103	15738037	Repeat
645	Het	Small_INS	contig103	15958258	Repeat
			contig103	15958495	Repeat
646	ERR	Small_INS	contig103	16055611	Non_repeat
			contig103	16056053	Non_repeat
647	Het	Small_INS	contig103	16338150	Non_repeat
			contig103	16338275	Non_repeat
648	Het	Small_INS	contig103	16338617	Repeat
			contig103	16338674	Repeat
649	Het	Small_INS	contig103	16357072	Non_repeat
			contig103	16357536	Non_repeat
650	Het	Small_INS	contig103	16545866	Non_repeat
			contig103	16546032	Non_repeat
651	Het	Small_INS	contig103	16646846	Non_repeat
			contig103	16647002	Non_repeat
652	Het	Small_INS	contig103	16718427	Non_repeat
			contig103	16719011	Non_repeat
653	ERR	Small_INS	contig103	16734062	Repeat
			contig103	16734446	Repeat
654	Het	Small_INS	contig103	16757166	Repeat
			contig103	16757617	Repeat
655	ERR	Small_INS	contig103	16974006	Non_repeat
			contig103	16974355	Repeat
656	Het	Small_INS	contig103	17047888	Non_repeat
			contig103	17048317	Non_repeat
657	Het	Small_INS	contig103	17098132	Repeat
			contig103	17099247	Repeat
658	ERR	Small_INS	contig103	17377920	Non_repeat
			contig103	17378250	Repeat
659	Het	Small_INS	contig103	17414053	Non_repeat
			contig103	17414313	Non_repeat
660	Het	Large_INS	contig103	17476516	Non_repeat
			contig103	17520986	Repeat
661	Het	Small_DEL	contig103	17560281	Repeat
662	Het	Small_INS	contig103	17561898	Repeat
			contig103	17561954	Repeat
663	ERR	MJ	contig103	17658261	Non_repeat
664	Het	Small_INS	contig103	17810897	Non_repeat
			contig103	17811369	Non_repeat
665	ERR	Small_INS	contig103	17986229	Non_repeat
			contig103	17986288	Non_repeat
666	ERR	Small_INS	contig103	17986568	Non_repeat
			contig103	17987022	Repeat
667	ERR	Small_INS	contig103	18208475	Non_repeat
			contig103	18208938	Non_repeat
668	Het	Small_INS	contig103	18339288	Repeat
			contig103	18339779	Non_repeat
669	Het	Small_INS	contig103	18381443	Non_repeat
			contig103	18381856	Non_repeat
670	ERR	Small_INS	contig103	18604754	Non_repeat
			contig103	18606646	Non_repeat
671	ERR	Small_INS	contig103	18802296	Non_repeat
			contig103	18802636	Non_repeat
672	Het	Small_INS	contig103	18836463	Repeat
			contig103	18836687	Repeat
673	Het	Small_INS	contig103	19097943	Non_repeat
			contig103	19098409	Repeat
674	Het	Small_INS	contig103	19219651	Non_repeat
			contig103	19221121	Repeat
675	Het	Small_INS	contig103	19271031	Non_repeat
			contig103	19271086	Non_repeat
676	Het	Small_INS	contig103	19316681	Repeat
			contig103	19316733	Repeat
677	Het	Small_INS	contig103	19552382	Repeat
			contig103	19553116	Repeat
678	Het	Small_INS	contig103	19868242	Repeat
			contig103	19868650	Non_repeat
679	ERR	Small_INS	contig103	19912323	Non_repeat
			contig103	19912794	Repeat
680	ERR	Small_INS	contig103	19968183	Repeat
			contig103	19968810	Repeat
681	Het	Small_INS	contig103	20163592	Non_repeat
			contig103	20164305	Non_repeat
682	Het	Small_INS	contig103	20516754	Non_repeat
			contig103	20517099	Repeat
683	Het	Large_INS	contig103	20754212	Non_repeat
			contig103	20797806	Non_repeat
684	Het	Small_INS	contig103	20998451	Non_repeat
			contig103	20998930	Non_repeat
685	ERR	Large_DUP.Loss	contig103	21354555	Repeat
686	ERR	Large_INS	contig103	21354559	Repeat
			contig103	21399367	Non_repeat
687	ERR	Small_INS	contig103	21556812	Non_repeat
			contig103	21557616	Non_repeat
688	ERR	Small_INS	contig103	21784750	Non_repeat
			contig103	21785146	Non_repeat
689	Het	Small_INS	contig103	21837428	Non_repeat
			contig103	21838855	Non_repeat
690	ERR	Small_INS	contig103	21985784	Repeat
			contig103	21986182	Repeat
691	Het	Small_INS	contig103	22212907	Repeat
			contig103	22213209	Non_repeat
692	Het	Small_INS	contig103	22589293	Non_repeat
			contig103	22589517	Non_repeat
693	Het	Large_INS	contig103	22875723	Non_repeat
			contig103	22919260	Non_repeat
694	ERR	Small_INS	contig103	23172115	Non_repeat
			contig103	23172575	Non_repeat
695	Het	Large_INS	contig103	23273331	Repeat
			contig103	23314094	Repeat
696	ERR	Small_INS	contig103	23752387	Non_repeat
			contig103	23752584	Repeat
697	ERR	Small_INS	contig103	23941623	Non_repeat
			contig103	23941960	Non_repeat
698	ERR	Small_INS	contig103	23989990	Non_repeat
			contig103	23990334	Non_repeat
699	ERR	Small_INS	contig103	24043522	Non_repeat
			contig103	24044020	Non_repeat
700	Het	Small_INS	contig103	24185643	Non_repeat
			contig103	24186007	Non_repeat
701	Het	Large_INS	contig103	24264671	Repeat
			contig103	24299419	Repeat
702	ERR	Small_INS	contig103	24670131	Repeat
			contig103	24670462	Non_repeat
703	Het	Small_INS	contig103	24806973	Repeat
			contig103	24808478	Repeat
704	ERR	Small_INS	contig103	25010880	Non_repeat
			contig103	25011293	Non_repeat
705	ERR	Small_DUP.Gain	contig103	25255699	Repeat
			contig103	25256931	Repeat
706	Het	Small_INS	contig103	25260684	Repeat
			contig103	25261856	Repeat
707	ERR	MJ	contig103	25268919	Repeat
708	ERR	INV	contig103	25302849	Repeat
			contig103	28906820	Non_repeat
709	ERR	Small_INS	contig103	25400532	Non_repeat
			contig103	25400956	Non_repeat
710	ERR	Small_INS	contig103	25585279	Non_repeat
			contig103	25585714	Non_repeat
711	Het	Small_INS	contig103	25772167	Repeat
			contig103	25772426	Repeat
712	Het	Small_INS	contig103	26040581	Non_repeat
			contig103	26042014	Repeat
713	Het	Small_INS	contig103	26347896	Repeat
			contig103	26349074	Non_repeat
714	Het	Small_INS	contig103	26585247	Repeat
			contig103	26585523	Repeat
715	ERR	Small_INS	contig103	26947533	Non_repeat
			contig103	26947844	Non_repeat
716	Het	Small_INS	contig103	27092280	Non_repeat
			contig103	27092532	Non_repeat
717	Het	Small_INS	contig103	27345913	Non_repeat
			contig103	27346409	Non_repeat
718	Het	Small_INS	contig103	27409289	Non_repeat
			contig103	27409768	Repeat
719	Het	Small_INS	contig103	27440805	Repeat
			contig103	27441184	Repeat
720	ERR	Small_INS	contig103	27578784	Non_repeat
			contig103	27579229	Non_repeat
721	ERR	Small_INS	contig103	27924010	Repeat
			contig103	27924327	Repeat
722	Het	Small_INS	contig103	28040446	Repeat
			contig103	28041005	Repeat
723	Het	Small_INS	contig103	28305314	Repeat
			contig103	28305652	Non_repeat
724	Het	Small_INS	contig103	28346896	Non_repeat
			contig103	28348216	Non_repeat
725	Het	Small_INS	contig103	28566508	Repeat
			contig103	28567869	Repeat
726	ERR	MJ	contig103	28940887	Repeat
727	ERR	Small_INS	contig103	29152856	Repeat
			contig103	29153092	Repeat
728	Het	Small_INS	contig103	29168545	Non_repeat
			contig103	29168756	Non_repeat
729	ERR	Small_INS	contig103	29185015	Non_repeat
			contig103	29185448	Non_repeat
730	Het	Small_INS	contig103	29662077	Repeat
			contig103	29663727	Non_repeat
731	Het	Small_INS	contig103	29923215	Repeat
			contig103	29923388	Repeat
732	ERR	Small_INS	contig103	30094076	Non_repeat
			contig103	30095060	Non_repeat
733	Het	Large_INS	contig103	30304865	Repeat
			contig103	30335693	Non_repeat
734	Het	Small_INS	contig103	30454905	Non_repeat
			contig103	30455113	Repeat
735	ERR	Small_INS	contig103	30479608	Non_repeat
			contig103	30480059	Non_repeat
736	ERR	Small_DUP.Gain	contig103	30511620	Repeat
			contig103	30512718	Repeat
737	Het	Small_INS	contig103	30609289	Non_repeat
			contig103	30609339	Non_repeat
738	Het	Small_INS	contig103	30654241	Non_repeat
			contig103	30654294	Non_repeat
739	Het	Small_INS	contig103	30840278	Non_repeat
			contig103	30840335	Non_repeat
740	Het	Small_DEL	contig103	30840642	Non_repeat
741	Het	Small_INS	contig103	30856621	Non_repeat
			contig103	30857676	Non_repeat
742	ERR	Small_INS	contig103	31329269	Non_repeat
			contig103	31329322	Non_repeat
743	ERR	Small_INS	contig103	31329504	Non_repeat
			contig103	31329561	Non_repeat
744	Het	Small_DEL	contig103	31342112	Non_repeat
745	Het	Small_INS	contig103	31343439	Non_repeat
			contig103	31343497	Non_repeat
746	Het	Small_INS	contig103	31362224	Repeat
			contig103	31362434	Repeat
747	ERR	Small_DUP.Gain	contig103	32291065	Repeat
			contig103	32292493	Repeat
748	Het	Large_INS	contig104	112817	Non_repeat
			contig104	145600	Non_repeat
749	ERR	Small_INS	contig104	147777	Non_repeat
			contig104	147832	Non_repeat
750	Het	Small_INS	contig104	219349	Non_repeat
			contig104	219685	Non_repeat
751	ERR	Small_DUP.Gain	contig104	244860	Repeat
			contig104	246081	Repeat
752	Het	Small_INS	contig104	399771	Non_repeat
			contig104	400084	Non_repeat
753	Het	Small_INS	contig104	561015	Repeat
			contig104	562451	Repeat
754	ERR	Small_INS	contig104	895533	Non_repeat
			contig104	895969	Non_repeat
755	Het	Small_INS	contig104	938900	Non_repeat
			contig104	939099	Non_repeat
756	ERR	Small_INS	contig104	1050201	Repeat
			contig104	1050559	Repeat
757	ERR	Small_INS	contig104	1106789	Non_repeat
			contig104	1107032	Non_repeat
758	Het	Small_INS	contig104	1201632	Repeat
			contig104	1202077	Non_repeat
759	Het	Small_INS	contig104	1445390	Non_repeat
			contig104	1446346	Non_repeat
760	Het	Small_INS	contig104	1612658	Non_repeat
			contig104	1613082	Non_repeat
761	ERR	Small_INS	contig104	1651348	Repeat
			contig104	1652038	Repeat
762	ERR	MJ	contig104	1734658	Non_repeat
763	Het	Small_INS	contig104	1840174	Repeat
			contig104	1841703	Repeat
764	ERR	Small_DUP.Loss	contig104	2112445	Repeat
765	ERR	Small_DUP.Gain	contig104	2113462	Repeat
			contig104	2113520	Repeat
766	ERR	Small_INS	contig104	2345506	Non_repeat
			contig104	2345908	Non_repeat
767	ERR	Small_INS	contig104	2509498	Non_repeat
			contig104	2509741	Non_repeat
768	ERR	Small_INS	contig104	2700967	Repeat
			contig104	2701271	Repeat
769	Het	Small_INS	contig104	3155571	Non_repeat
			contig104	3155627	Non_repeat
770	Het	Small_INS	contig104	3200591	Repeat
			contig104	3200645	Repeat
771	ERR	MJ	contig104	3389125	Non_repeat
772	ERR	Small_INS	contig104	3518372	Non_repeat
			contig104	3518785	Non_repeat
773	ERR	Small_INS	contig104	3678272	Non_repeat
			contig104	3678621	Non_repeat
774	ERR	Small_INS	contig104	3972843	Repeat
			contig104	3972896	Repeat
775	ERR	Small_INS	contig104	3973285	Repeat
			contig104	3973344	Repeat
776	ERR	Small_INS	contig105	119509	Repeat
			contig105	119565	Repeat
777	ERR	MJ	contig105	162609	Repeat
778	Het	Small_INS	contig105	181467	Non_repeat
			contig105	182385	Non_repeat
779	ERR	Large_DUP.Gain	contig105	207843	Repeat
			contig105	247561	Repeat
780	ERR	Small_INS	contig105	296853	Non_repeat
			contig105	297428	Non_repeat
781	Het	Small_INS	contig105	492088	Non_repeat
			contig105	492518	Non_repeat
782	ERR	Small_INS	contig105	756359	Non_repeat
			contig105	756716	Repeat
783	ERR	Small_INS	contig105	808194	Repeat
			contig105	809105	Repeat
784	Het	Large_INS	contig105	922555	Repeat
			contig105	962823	Repeat
785	Het	Small_INS	contig105	1217469	Repeat
			contig105	1217658	Non_repeat
786	Het	Small_INS	contig105	1492884	Repeat
			contig105	1493366	Repeat
787	Het	Large_INS	contig105	1610518	Non_repeat
			contig105	1612331	Non_repeat
788	Het	Small_INS	contig105	1634343	Non_repeat
			contig105	1634754	Repeat
789	ERR	DUP.Gain	contig105	1784416	Repeat
			contig105	1785844	Repeat
790	ERR	Large_DUP.Loss	contig105	1784418	Repeat
791	ERR	Small_INS	contig105	1826079	Non_repeat
			contig105	1826364	Non_repeat
792	Het	Small_INS	contig105	1893013	Non_repeat
			contig105	1894565	Non_repeat
793	ERR	Small_INS	contig105	1978804	Repeat
			contig105	1979193	Repeat
794	ERR	Small_INS	contig105	2056647	Non_repeat
			contig105	2056965	Non_repeat
795	ERR	Small_INS	contig105	2128987	Non_repeat
			contig105	2129813	Non_repeat
796	Het	Small_INS	contig105	2167591	Non_repeat
			contig105	2168559	Non_repeat
797	Het	Small_INS	contig105	2448088	Repeat
			contig105	2448144	Repeat
798	Het	Small_INS	contig105	2448496	Repeat
			contig105	2448553	Repeat
799	Het	Small_INS	contig105	2459705	Non_repeat
			contig105	2459884	Non_repeat
800	ERR	Large_DUP.Loss	contig105	2675143	Repeat
801	Het	Small_INS	contig105	2675147	Repeat
			contig105	2675207	Repeat
802	Het	Small_INS	contig105	3272867	Repeat
			contig105	3273292	Repeat
803	Het	Small_INS	contig105	3327936	Non_repeat
			contig105	3328402	Non_repeat
804	Het	Small_INS	contig105	3391389	Non_repeat
			contig105	3392314	Repeat
805	Het	Small_INS	contig105	3583491	Repeat
			contig105	3585091	Non_repeat
806	ERR	Small_INS	contig105	3648405	Non_repeat
			contig105	3649221	Non_repeat
807	ERR	Small_INS	contig105	4131046	Non_repeat
			contig105	4131403	Non_repeat
808	ERR	Small_INS	contig105	4301623	Non_repeat
			contig105	4301988	Repeat
809	ERR	Small_INS	contig105	4469696	Repeat
			contig105	4470335	Repeat
810	ERR	INV	contig105	4497614	Repeat
			contig105	8532015	Non_repeat
811	ERR	Small_INS	contig105	5054510	Repeat
			contig105	5054568	Repeat
812	ERR	Small_INS	contig105	5054977	Repeat
			contig105	5055029	Repeat
813	ERR	Small_INS	contig105	5065654	Repeat
			contig105	5065888	Repeat
814	Het	Small_INS	contig105	5383263	Repeat
			contig105	5383586	Repeat
815	ERR	Small_DUP.Gain	contig105	5445618	Repeat
			contig105	5446726	Repeat
816	Het	Small_INS	contig105	5453941	Non_repeat
			contig105	5454436	Non_repeat
817	ERR	Small_INS	contig105	5612228	Non_repeat
			contig105	5613220	Non_repeat
818	ERR	Small_INS	contig105	5760620	Non_repeat
			contig105	5760996	Repeat
819	Het	Large_INS	contig105	6124410	Repeat
			contig105	6126368	Repeat
820	ERR	Small_INS	contig105	6243809	Repeat
			contig105	6244798	Repeat
821	Het	Small_INS	contig105	6483037	Repeat
			contig105	6484789	Repeat
822	ERR	Large_DUP.Gain	contig105	6791189	Repeat
			contig105	6792640	Repeat
823	Het	Small_DEL	contig105	6842642	Repeat
824	Het	Small_DEL	contig105	6843044	Repeat
825	Het	Small_INS	contig105	6856551	Non_repeat
			contig105	6857009	Repeat
826	ERR	Small_INS	contig105	6986100	Repeat
			contig105	6986435	Repeat
827	ERR	Small_INS	contig105	7360548	Repeat
			contig105	7360603	Repeat
828	ERR	Small_DEL	contig105	7360920	Repeat
829	ERR	Small_INS	contig105	7373718	Repeat
			contig105	7374129	Repeat
830	ERR	Small_INS	contig105	7407624	Repeat
			contig105	7407885	Repeat
831	Het	Large_INS	contig105	7457249	Repeat
			contig105	7477370	Repeat
832	ERR	Small_DUP.Gain	contig105	7620314	Repeat
			contig105	7621752	Repeat
833	Het	Small_INS	contig105	7695823	Non_repeat
			contig105	7695875	Non_repeat
834	Het	Small_INS	contig105	7696259	Repeat
			contig105	7696315	Repeat
835	Het	Small_INS	contig105	7708428	Repeat
			contig105	7708925	Non_repeat
836	ERR	Small_INS	contig105	7762947	Repeat
			contig105	7763222	Repeat
837	ERR	Small_INS	contig105	7842578	Repeat
			contig105	7843063	Repeat
838	Het	Large_INS	contig105	7915861	Repeat
			contig105	7950580	Repeat
839	ERR	Small_INS	contig105	7922402	Non_repeat
			contig105	7922889	Non_repeat
840	Het	Small_INS	contig105	8063193	Repeat
			contig105	8063547	Repeat
841	Het	Small_INS	contig105	8308623	Non_repeat
			contig105	8308860	Non_repeat
842	ERR	Small_INS	contig105	8436932	Non_repeat
			contig105	8437407	Non_repeat
843	Het	Small_INS	contig105	8531383	Non_repeat
			contig105	8532015	Non_repeat
844	Het	Large_Het.DEL	contig105	8531389	Repeat
845	Het	Small_DEL	contig105	8531825	Non_repeat
846	Het	Small_INS	contig105	8560076	Repeat
			contig105	8560301	Non_repeat
847	ERR	Small_INS	contig105	8606823	Repeat
			contig105	8607124	Repeat
848	Het	Small_INS	contig105	8682662	Repeat
			contig105	8683284	Repeat
849	Het	Small_INS	contig105	9176477	Non_repeat
			contig105	9177084	Non_repeat
850	ERR	Small_INS	contig105	9356185	Repeat
			contig105	9356565	Repeat
851	Het	Small_INS	contig105	9450308	Non_repeat
			contig105	9451434	Non_repeat
852	Het	Small_INS	contig105	9598382	Repeat
			contig105	9598811	Repeat
853	Het	Small_INS	contig105	9646048	Repeat
			contig105	9646104	Repeat
854	Het	Small_INS	contig105	9701928	Repeat
			contig105	9703365	Repeat
855	ERR	Small_INS	contig105	9935595	Repeat
			contig105	9935999	Repeat
856	ERR	Small_INS	contig105	10073703	Non_repeat
			contig105	10074072	Non_repeat
857	Het	Small_INS	contig105	10215625	Non_repeat
			contig105	10215794	Non_repeat
858	Het	Small_INS	contig105	10453122	Repeat
			contig105	10453555	Repeat
859	Het	Small_INS	contig105	10614374	Repeat
			contig105	10614830	Repeat
860	ERR	Small_INS	contig105	10644843	Repeat
			contig105	10645322	Repeat
861	ERR	Small_INS	contig105	10954769	Repeat
			contig105	10955078	Repeat
862	ERR	Small_INS	contig105	11647490	Non_repeat
			contig105	11648358	Non_repeat
863	ERR	Small_INS	contig105	11769922	Repeat
			contig105	11770268	Non_repeat
864	Het	Small_INS	contig105	11891918	Non_repeat
			contig105	11891970	Non_repeat
865	Het	Small_INS	contig105	11907415	Repeat
			contig105	11907677	Repeat
866	Het	Small_INS	contig105	11950482	Non_repeat
			contig105	11950664	Non_repeat
867	ERR	INV	contig105	12262242	Non_repeat
			contig105	12307442	Non_repeat
868	Het	Small_INS	contig105	12464898	Non_repeat
			contig105	12465203	Non_repeat
869	ERR	Small_INS	contig105	12939180	Non_repeat
			contig105	12939545	Non_repeat
870	ERR	Small_INS	contig105	12980177	Repeat
			contig105	12980230	Repeat
871	ERR	Small_DEL	contig105	12980523	Non_repeat
872	ERR	Small_INS	contig105	12984575	Repeat
			contig105	12984898	Non_repeat
873	Het	Small_INS	contig105	13217408	Repeat
			contig105	13217834	Repeat
874	ERR	Small_INS	contig105	13428905	Non_repeat
			contig105	13429176	Non_repeat
875	ERR	Small_DUP.Gain	contig105	13440479	Repeat
			contig105	13441663	Repeat
876	ERR	Small_INS	contig105	13613598	Repeat
			contig105	13614059	Repeat
877	Het	Large_INS	contig105	13640339	Non_repeat
			contig105	13681144	Non_repeat
878	ERR	Small_INS	contig105	13727648	Non_repeat
			contig105	13728129	Repeat
879	ERR	Small_INS	contig105	13895979	Non_repeat
			contig105	13896440	Non_repeat
880	Het	Small_INS	contig105	13986154	Repeat
			contig105	13986419	Repeat
881	ERR	DUP.Gain	contig105	14006700	Repeat
			contig105	14006760	Repeat
882	ERR	DUP.Gain	contig105	14045601	Repeat
			contig105	14045654	Repeat
883	Het	Small_INS	contig105	14499258	Non_repeat
			contig105	14500727	Non_repeat
884	ERR	Small_DUP.Gain	contig105	14674591	Repeat
			contig105	14675790	Repeat
885	Het	Large_INS	contig105	14725433	Non_repeat
			contig105	14727361	Non_repeat
886	ERR	Small_INS	contig105	14865146	Non_repeat
			contig105	14865989	Non_repeat
887	ERR	Small_INS	contig105	14940583	Non_repeat
			contig105	14941053	Non_repeat
888	Het	Small_INS	contig105	15066841	Repeat
			contig105	15068277	Repeat
889	Het	Small_INS	contig105	15123199	Non_repeat
			contig105	15123259	Non_repeat
890	Het	Small_DEL	contig105	15123458	Non_repeat
891	Het	Small_INS	contig105	15185392	Non_repeat
			contig105	15186427	Repeat
892	Het	Small_INS	contig105	15345728	Repeat
			contig105	15347433	Repeat
893	ERR	Small_INS	contig105	15515598	Non_repeat
			contig105	15516040	Non_repeat
894	ERR	Small_INS	contig105	15736868	Repeat
			contig105	15737181	Repeat
895	Het	Small_INS	contig105	15743000	Non_repeat
			contig105	15743500	Non_repeat
896	ERR	Small_INS	contig105	15964827	Repeat
			contig105	15965320	Non_repeat
897	ERR	Small_INS	contig105	15990509	Repeat
			contig105	15991004	Repeat
898	Het	Small_INS	contig105	16040003	Non_repeat
			contig105	16040324	Non_repeat
899	Het	Small_INS	contig105	16427832	Repeat
			contig105	16428278	Non_repeat
900	ERR	Small_INS	contig105	16508714	Repeat
			contig105	16508774	Repeat
901	ERR	Small_INS	contig105	16508917	Repeat
			contig105	16508975	Repeat
902	ERR	Small_INS	contig105	16513056	Non_repeat
			contig105	16513520	Non_repeat
903	Het	Large_INS	contig105	16650382	Non_repeat
			contig105	16693419	Non_repeat
904	Het	Small_INS	contig105	16869627	Non_repeat
			contig105	16869679	Non_repeat
905	ERR	Small_DEL	contig105	17339565	Non_repeat
906	ERR	Small_INS	contig105	17354148	Non_repeat
			contig105	17354459	Repeat
907	ERR	Small_INS	contig105	17786795	Repeat
			contig105	17787096	Repeat
908	ERR	Small_INS	contig105	17814158	Non_repeat
			contig105	17814553	Repeat
909	Het	Small_INS	contig105	17859295	Non_repeat
			contig105	17860707	Non_repeat
910	Het	Small_INS	contig105	18040052	Repeat
			contig105	18040419	Repeat
911	ERR	Small_INS	contig105	18149595	Non_repeat
			contig105	18149765	Non_repeat
912	ERR	Small_DUP.Gain	contig105	18156850	Repeat
			contig105	18158061	Repeat
913	ERR	MJ	contig105	18161765	Non_repeat
914	Het	Small_INS	contig105	18183312	Non_repeat
			contig105	18183726	Non_repeat
915	ERR	INV	contig105	18195429	Non_repeat
			contig105	19247561	Repeat
916	ERR	Large_INS	contig105	18195435	Repeat
			contig105	19247565	Non_repeat
917	ERR	Small_INS	contig105	18496765	Non_repeat
			contig105	18497242	Non_repeat
918	Het	Small_INS	contig105	18872754	Non_repeat
			contig105	18873881	Repeat
919	ERR	Small_INS	contig105	18942031	Non_repeat
			contig105	18942303	Repeat
920	Het	Small_INS	contig105	19012544	Non_repeat
			contig105	19012907	Non_repeat
921	Het	Small_INS	contig105	19246982	Repeat
			contig105	19247567	Repeat
922	ERR	Small_INS	contig105	19412330	Repeat
			contig105	19412564	Repeat
923	Het	Small_INS	contig105	19532801	Repeat
			contig105	19533250	Repeat
924	ERR	Small_DUP.Gain	contig105	19575573	Repeat
			contig105	19575626	Repeat
925	Het	Large_Het.DEL	contig105	19723815	Non_repeat
926	Het	Small_INS	contig105	19737985	Non_repeat
			contig105	19738443	Non_repeat
927	Het	Small_INS	contig105	19819060	Non_repeat
			contig105	19819491	Non_repeat
928	Het	Small_INS	contig105	19918369	Repeat
			contig105	19918588	Non_repeat
929	ERR	Small_INS	contig105	19953592	Repeat
			contig105	19954071	Repeat
930	Het	Small_INS	contig105	20061524	Non_repeat
			contig105	20062748	Non_repeat
931	Het	Small_INS	contig105	20281512	Repeat
			contig105	20281570	Repeat
932	Het	Small_INS	contig105	20282873	Repeat
			contig105	20282926	Repeat
933	Het	Small_INS	contig105	20295117	Repeat
			contig105	20295349	Repeat
934	ERR	Small_INS	contig105	20520886	Repeat
			contig105	20521234	Repeat
935	ERR	Small_INS	contig105	20831634	Non_repeat
			contig105	20832089	Repeat
936	ERR	Small_INS	contig105	21076531	Repeat
			contig105	21077311	Repeat
937	Het	Small_INS	contig105	21235474	Non_repeat
			contig105	21235728	Non_repeat
938	ERR	MJ	contig105	21261080	Non_repeat
939	Het	Small_INS	contig105	21394244	Repeat
			contig105	21394300	Repeat
940	Het	Small_INS	contig105	21441719	Repeat
			contig105	21441779	Repeat
941	Het	Small_INS	contig105	21599406	Non_repeat
			contig105	21599818	Repeat
942	Het	Small_INS	contig105	21632550	Non_repeat
			contig105	21633741	Non_repeat
943	ERR	Small_INS	contig105	21903595	Non_repeat
			contig105	21903927	Non_repeat
944	Het	Large_INS	contig105	22050029	Non_repeat
			contig105	22051987	Non_repeat
945	Het	Small_DEL	contig105	22320033	Repeat
946	Het	Small_INS	contig105	22320484	Repeat
			contig105	22320541	Repeat
947	Het	Large_INS	contig106	104293	Repeat
			contig106	145122	Repeat
948	Het	Small_INS	contig106	236148	Repeat
			contig106	236477	Repeat
949	ERR	Small_DEL	contig106	247742	Repeat
950	Het	Small_INS	contig106	404320	Repeat
			contig106	404554	Non_repeat
951	Het	Small_DEL	contig106	535298	Non_repeat
952	Het	Large_Het.DEL	contig106	535304	Repeat
953	ERR	INV	contig106	4354685	Non_repeat
			contig106	849290	Repeat
954	Het	Small_INS	contig106	961530	Repeat
			contig106	963169	Repeat
955	Het	Small_INS	contig106	1122093	Repeat
			contig106	1123246	Non_repeat
956	Het	Small_INS	contig106	1220982	Non_repeat
			contig106	1221436	Non_repeat
957	ERR	Small_INS	contig106	1409634	Repeat
			contig106	1409982	Repeat
958	ERR	Small_INS	contig106	1619012	Repeat
			contig106	1620450	Repeat
959	Het	Small_INS	contig106	1684081	Non_repeat
			contig106	1684537	Non_repeat
960	Het	Small_INS	contig106	1875910	Non_repeat
			contig106	1876542	Non_repeat
961	ERR	Small_INS	contig106	2054650	Repeat
			contig106	2055517	Repeat
962	ERR	Small_INS	contig106	2232783	Non_repeat
			contig106	2233163	Repeat
963	ERR	Small_INS	contig106	2343172	Repeat
			contig106	2343891	Repeat
964	Het	Small_INS	contig106	2368857	Repeat
			contig106	2369096	Repeat
965	Het	Small_INS	contig106	2953990	Repeat
			contig106	2955338	Repeat
966	Het	Small_INS	contig106	3074494	Repeat
			contig106	3074969	Repeat
967	Het	Small_INS	contig106	3283684	Non_repeat
			contig106	3283843	Non_repeat
968	ERR	Large_DUP.Gain	contig106	3406189	Repeat
			contig106	3407643	Repeat
969	Het	Small_INS	contig106	3528003	Repeat
			contig106	3528263	Repeat
970	Het	Small_INS	contig106	3835923	Repeat
			contig106	3836093	Repeat
971	Het	Small_INS	contig106	3938139	Non_repeat
			contig106	3938555	Non_repeat
972	Het	Small_INS	contig106	3970192	Non_repeat
			contig106	3970588	Non_repeat
973	Het	Large_INS	contig106	4301581	Non_repeat
			contig106	4332023	Non_repeat
974	ERR	Small_INS	contig106	4403393	Non_repeat
			contig106	4404089	Non_repeat
975	Het	Small_INS	contig106	4448415	Non_repeat
			contig106	4450154	Non_repeat
976	Het	Small_INS	contig106	4630428	Non_repeat
			contig106	4630977	Non_repeat
977	ERR	Small_INS	contig106	4954885	Repeat
			contig106	4955244	Repeat
978	ERR	Small_INS	contig106	5230954	Repeat
			contig106	5231274	Repeat
979	ERR	Small_INS	contig106	5534361	Non_repeat
			contig106	5534787	Non_repeat
980	ERR	Small_INS	contig106	5583790	Non_repeat
			contig106	5583941	Non_repeat
981	ERR	Small_INS	contig106	5662110	Non_repeat
			contig106	5662526	Non_repeat
982	ERR	MJ	contig106	5719711	Repeat
983	ERR	Small_INS	contig106	6086872	Repeat
			contig106	6087279	Repeat
984	Het	Small_INS	contig106	6234710	Non_repeat
			contig106	6234890	Repeat
985	Het	Small_INS	contig106	6351268	Non_repeat
			contig106	6351678	Non_repeat
986	Het	Small_INS	contig106	6489335	Repeat
			contig106	6490080	Repeat
987	Het	Large_INS	contig106	6555090	Repeat
			contig106	6557020	Repeat
988	ERR	Small_INS	contig106	6721096	Repeat
			contig106	6721472	Repeat
989	Het	Small_DEL	contig106	7048775	Repeat
990	Het	Small_INS	contig106	7049227	Repeat
			contig106	7049286	Repeat
991	Het	Small_INS	contig106	7070159	Repeat
			contig106	7070372	Repeat
992	Het	Small_INS	contig106	7134349	Repeat
			contig106	7134610	Non_repeat
993	ERR	Small_DUP.Loss	contig106	7134834	Repeat
994	ERR	Small_DUP.Gain	contig106	7136187	Repeat
			contig106	7136244	Repeat
995	ERR	Small_INS	contig106	7146828	Repeat
			contig106	7147257	Repeat
996	Het	Small_INS	contig106	7259363	Non_repeat
			contig106	7260474	Repeat
997	Het	Small_INS	contig106	7353914	Repeat
			contig106	7354385	Repeat
998	Het	Small_INS	contig106	7390783	Non_repeat
			contig106	7391707	Non_repeat
999	ERR	Small_INS	contig106	7512513	Non_repeat
			contig106	7512874	Non_repeat
1000	Het	Small_INS	contig106	7548163	Non_repeat
			contig106	7549132	Non_repeat
1001	ERR	Small_INS	contig106	7835550	Non_repeat
			contig106	7835604	Non_repeat
1002	ERR	Small_INS	contig106	7836025	Non_repeat
			contig106	7836081	Non_repeat
1003	Het	Large_INS	contig106	7880915	Non_repeat
			contig106	7882903	Non_repeat
1004	Het	Small_INS	contig106	7958987	Repeat
			contig106	7959041	Repeat
1005	Het	Small_INS	contig106	7959441	Non_repeat
			contig106	7959493	Non_repeat
1006	Het	Small_INS	contig106	8015975	Non_repeat
			contig106	8016030	Non_repeat
1007	ERR	Small_INS	contig107	132760	Non_repeat
			contig107	133052	Non_repeat
1008	ERR	Small_INS	contig107	220178	Non_repeat
			contig107	220471	Repeat
1009	Het	Small_INS	contig107	321497	Non_repeat
			contig107	321911	Non_repeat
1010	ERR	Small_DUP.Gain	contig107	418767	Repeat
			contig107	420167	Repeat
1011	ERR	Small_INS	contig107	860463	Non_repeat
			contig107	860815	Non_repeat
1012	Het	Small_INS	contig107	1272276	Non_repeat
			contig107	1272657	Non_repeat
1013	ERR	Small_INS	contig107	1593433	Repeat
			contig107	1593638	Repeat
1014	Het	Small_INS	contig107	1717351	Non_repeat
			contig107	1717884	Non_repeat
1015	ERR	Small_INS	contig107	2124305	Non_repeat
			contig107	2124360	Non_repeat
1016	ERR	Small_INS	contig107	2143959	Non_repeat
			contig107	2144646	Non_repeat
1017	Het	Small_INS	contig107	2232151	Non_repeat
			contig107	2232435	Non_repeat
1018	ERR	Small_INS	contig107	2518080	Repeat
			contig107	2518513	Repeat
1019	ERR	Small_INS	contig107	2662157	Repeat
			contig107	2662646	Repeat
1020	Het	Small_INS	contig107	2856514	Non_repeat
			contig107	2858124	Non_repeat
1021	ERR	Small_INS	contig107	2900746	Non_repeat
			contig107	2901079	Repeat
1022	ERR	MJ	contig107	3240526	Non_repeat
1023	Het	Small_INS	contig107	3541041	Repeat
			contig107	3541101	Repeat
1024	Het	Small_INS	contig107	3579837	Repeat
			contig107	3579890	Repeat
1025	ERR	Small_INS	contig107	3884423	Repeat
			contig107	3884736	Non_repeat
1026	ERR	Small_INS	contig107	3887348	Non_repeat
			contig107	3887931	Repeat
1027	Het	Small_INS	contig107	4312994	Non_repeat
			contig107	4313189	Non_repeat
1028	ERR	Small_DUP.Loss	contig107	4431973	Repeat
1029	ERR	Small_INS	contig107	4466569	Non_repeat
			contig107	4467061	Repeat
1030	ERR	Small_INS	contig107	4805758	Repeat
			contig107	4806092	Repeat
1031	Het	Small_INS	contig107	4859271	Repeat
			contig107	4859396	Repeat
1032	Het	Large_INS	contig107	4915825	Repeat
			contig107	4917768	Repeat
1033	ERR	Small_INS	contig107	5139981	Non_repeat
			contig107	5140293	Non_repeat
1034	Het	Small_INS	contig107	5272470	Repeat
			contig107	5273511	Repeat
1035	ERR	Small_INS	contig107	5537696	Non_repeat
			contig107	5537748	Non_repeat
1036	ERR	Small_INS	contig107	5537879	Non_repeat
			contig107	5537932	Non_repeat
1037	Het	Small_INS	contig108	103793	Non_repeat
			contig108	105346	Non_repeat
1038	ERR	Small_INS	contig108	179249	Non_repeat
			contig108	180185	Non_repeat
1039	Het	Small_INS	contig108	353453	Non_repeat
			contig108	353606	Non_repeat
1040	Het	Large_INS	contig108	456254	Non_repeat
			contig108	480521	Non_repeat
1041	ERR	INV	contig108	707742	Repeat
			contig108	846958	Non_repeat
1042	Het	Small_DEL	contig108	773804	Repeat
1043	Het	Small_INS	contig108	774273	Repeat
			contig108	774332	Repeat
1044	Het	Small_INS	contig108	796359	Repeat
			contig108	796901	Non_repeat
1045	ERR	Large_INS	contig108	4272964	Non_repeat
			contig108	846964	Repeat
[truncated: 34,749 more rows]

## Sheet: Supplementary Data 3
Supplementary Data 3: Comparison of CRAQ output and simulated errors in the simulated hg38_sim2
The breakage location	Coverage of clipped-reads at breakage	Local coverage near breakage	Detected Category	Simulated Type	Simulated class	Overlapped with simulations
contig100:10026068	29	54	CRH	Small_INS	Het	yes
contig100:10026806	27	51	CRH	Small_INS	Het	yes
contig100:10136693	31	32	CRE	Small_INS	ERR	yes
contig100:10137140	33	35	CRE	Small_INS	ERR	yes
contig100:10153027	58	65	CSE	INV	ERR	yes
contig100:1022017	26	49	CRH	Small_INS	Het	yes
contig100:1022205	14	32	CRH	Small_INS	Het	yes
contig100:10358409	38	39	CRE	Small_INS	ERR	yes
contig100:10358851	35	37	CRE	Small_INS	ERR	yes
contig100:10440453	27	55	CRH	Small_INS	Het	yes
contig100:10540518	21	46	CRH	Small_INS	Het	yes
contig100:10542085	23	47	CRH	Small_INS	Het	yes
contig100:11056853	59	79	CRH	INV	ERR	yes
contig100:1109665	25	28	CRE	Small_INS	ERR	yes
contig100:1110014	38	38	CRE	Small_INS	ERR	yes
contig100:11241326	28	50	CRH	Small_INS	Het	yes
contig100:11241631	31	63	CRH	Small_INS	Het	yes
contig100:11300060	30	31	CRE	Small_INS	ERR	yes
contig100:11300405	37	40	CRE	Small_INS	ERR	yes
contig100:11312378	23	42	CRH	Small_INS	Het	yes
contig100:11679757	33	35	CRE	Small_DUP.Gain	ERR	yes
contig100:11681001	32	35	CRE	Small_DUP.Gain	ERR	yes
contig100:11704778	23	49	CRH	Small_INS	Het	yes
contig100:11705212	25	45	CRH	Small_INS	Het	yes
contig100:11865362	24	50	CRH	Small_INS	Het	yes
contig100:11866340	23	46	CRH	Small_INS	Het	yes
contig100:12005231	31	33	CRE	Small_INS	ERR	yes
contig100:12007174	20	22	CRE	Small_INS	ERR	yes
contig100:12146422	22	46	CRH	Small_INS	Het	yes
contig100:12228703	33	33	CRE	Small_INS	ERR	yes
contig100:12228929	50	52	CRE	Small_INS	ERR	yes
contig100:12331773	41	43	CRE	Small_INS	ERR	yes
contig100:12332177	30	30	CRE	Small_INS	ERR	yes
contig100:12384028	25	47	CSH	Large_INS	Het	yes
contig100:1245314	19	44	CRH	Small_INS	Het	yes
contig100:1245462	21	45	CRH	Small_INS	Het	yes
contig100:12534191	51	52	CRE	Small_INS	ERR	yes
contig100:12534591	59	61	CRE	Small_INS	ERR	yes
contig100:12591896	38	38	CRE	Small_INS	ERR	yes
contig100:12592167	45	47	CRE	Small_INS	ERR	yes
contig100:1279637	31	56	CRH	Small_INS	Het	yes
contig100:1279637	31	56	CRH	Small_INS	Het	yes
contig100:1279980	26	48	CRH	Small_DEL	Het	yes
contig100:12959249	18	37	CRH	Small_INS	Het	yes
contig100:12959613	25	45	CRH	Small_INS	Het	yes
contig100:13161793	18	40	CSH	Large_INS	Het	yes
contig100:13163774	23	51	CSH	Large_INS	Het	yes
contig100:13255704	46	47	CRE	Small_INS	ERR	yes
contig100:13256562	45	46	CRE	Small_INS	ERR	yes
contig100:13381506	26	52	CRH	Small_INS	Het	yes
contig100:13381566	37	79	CRH	Small_INS	Het	yes
contig100:13693520	18	36	CRH	Small_INS	Het	yes
contig100:13693784	23	49	CRH	Small_INS	Het	yes
contig100:1445878	50	61	CSE	INV	ERR	yes
contig100:1447153	9	11	CSE	DUP.Gain	ERR	yes
contig100:1448232	31	40	CRE	Small_DUP.Gain	ERR	yes
contig100:14518495	26	56	CRH	Small_INS	Het	yes
contig100:14518796	29	49	CRH	Small_INS	Het	yes
contig100:14563786	31	34	CRE	Small_INS	ERR	yes
contig100:14564003	42	42	CRE	Small_INS	ERR	yes
contig100:14606683	34	34	CRE	Small_INS	ERR	yes
contig100:14607034	42	45	CRE	Small_INS	ERR	yes
contig100:14617704	21	46	CRH	Small_INS	Het	yes
contig100:14617943	22	50	CRH	Small_INS	Het	yes
contig100:1463993	47	47	CRE	Small_INS	ERR	yes
contig100:1464348	49	53	CRE	Small_INS	ERR	yes
contig100:1480841	25	28	CSE	INV	ERR	yes
contig100:1480847	69	82	CSE	INV	ERR	yes
contig100:14947748	52	52	CRE	Small_INS	ERR	yes
contig100:14948319	42	43	CRE	Small_INS	ERR	yes
contig100:15152905	31	59	CRH	Small_INS	Het	yes
contig100:15154416	16	36	CRH	Small_INS	Het	yes
contig100:15700028	27	46	CRH	Small_INS	Het	yes
contig100:15700180	26	54	CRH	Small_INS	Het	yes
contig100:15703993	26	54	CSH	Large_INS	Het	yes
contig100:15705759	31	57	CSH	Large_INS	Het	yes
contig100:15751553	33	59	CRH	Small_INS	Het	yes
contig100:15751834	26	52	CRH	Small_INS	Het	yes
contig100:15913729	19	44	CRH	Small_INS	Het	yes
contig100:15914446	23	47	CRH	Small_INS	Het	yes
contig100:15996812	20	23	CRE	Small_DUP.Gain	ERR	yes
contig100:15997983	23	27	CRE	Small_DUP.Gain	ERR	yes
contig100:16003254	45	57	CSE	INV	ERR	yes
contig100:16201631	23	50	CRH	Small_INS	Het	yes
contig100:16202566	28	53	CRH	Small_INS	Het	yes
contig100:16316354	39	39	CRE	Small_INS	ERR	yes
contig100:16316738	34	34	CRE	Small_INS	ERR	yes
contig100:16502614	29	49	CSH	Large_Het.DEL	Het	yes
contig100:16551249	20	40	CRH	Small_INS	Het	yes
contig100:16578504	34	34	CRE	Small_INS	ERR	yes
contig100:16578784	39	40	CRE	Small_INS	ERR	yes
contig100:16721739	16	32	CRH	Small_INS	Het	yes
contig100:16722237	20	40	CRH	Small_INS	Het	yes
contig100:17171494	35	66	CRH	Small_INS	Het	yes
contig100:17171677	33	60	CRH	Small_INS	Het	yes
contig100:1729135	18	40	CRH	Small_INS	Het	yes
contig100:1730553	19	46	CRH	Small_INS	Het	yes
contig100:17326187	44	44	CRE	Small_INS	ERR	yes
contig100:17326542	31	33	CRE	Small_INS	ERR	yes
contig100:17690635	21	48	CRH	Small_INS	Het	yes
contig100:17742016	35	69	CRH	Small_INS	Het	yes
contig100:17742467	28	54	CRH	Small_INS	Het	yes
contig100:17791945	44	46	CRE	Small_INS	ERR	yes
contig100:17792290	47	48	CRE	Small_INS	ERR	yes
contig100:17953447	27	30	CRE	Small_INS	ERR	yes
contig100:17953845	34	36	CRE	Small_INS	ERR	yes
contig100:18354318	29	32	CRE	Small_INS	ERR	yes
contig100:18354541	39	39	CRE	Small_INS	ERR	yes
contig100:187000	4	3	CSE	DUP.Gain	ERR	yes
contig100:18728236	18	38	CRH	Small_INS	Het	yes
contig100:18751047	10	11	CRE	Small_INS	ERR	yes
contig100:18751278	13	13	CRE	Small_INS	ERR	yes
contig100:18778533	29	57	CRH	Small_INS	Het	yes
contig100:18779113	23	44	CRH	Small_INS	Het	yes
contig100:18779363	21	45	CRH	Small_INS	Het	yes
contig100:19047862	45	45	CRE	Small_INS	ERR	yes
contig100:19048261	43	44	CRE	Small_INS	ERR	yes
contig100:19087510	27	46	CRH	Small_INS	Het	yes
contig100:19087794	30	51	CRH	Small_INS	Het	yes
contig100:19222185	26	49	CRH	Small_INS	Het	yes
contig100:15700029	27	46	CRH	Small_INS	Het	yes
contig100:19222542	31	62	CRH	Small_INS	Het	yes
contig100:1922794	53	54	CRE	Small_INS	ERR	yes
contig100:1923245	36	40	CRE	Small_INS	ERR	yes
contig100:19269019	41	41	CRE	Small_INS	ERR	yes
contig100:19269429	48	48	CRE	Small_INS	ERR	yes
contig100:19280804	33	62	CRH	Small_INS	Het	yes
contig100:19280929	28	58	CRH	Small_INS	Het	yes
contig100:19285626	18	35	CRH	Small_INS	Het	yes
contig100:19287197	28	58	CRH	Small_INS	Het	yes
contig100:1936046	59	70	CSE	INV	ERR	yes
contig100:19379669	38	76	CSH	Large_INS	Het	yes
contig100:19455468	36	37	CRE	Small_INS	ERR	yes
contig100:19455851	44	47	CRE	Small_INS	ERR	yes
contig100:19564723	26	47	CRH	Small_INS	Het	yes
contig100:19566181	21	40	CRH	Small_INS	Het	yes
contig100:19662339	32	34	CRE	Small_INS	ERR	yes
contig100:19662505	34	35	CRE	Small_INS	ERR	yes
contig100:1979947	58	69	CSE	INV	ERR	yes
contig100:20059345	39	41	CRE	Small_INS	ERR	yes
contig100:20059345	39	41	CRE	Small_INS	ERR	yes
contig100:20059800	43	44	CRE	Small_INS	ERR	yes
contig100:20062949	41	43	CRE	Small_INS	ERR	yes
contig100:20063335	37	37	CRE	Small_INS	ERR	yes
contig100:20124126	27	48	CRH	Small_INS	Het	yes
contig100:20124573	25	53	CRH	Small_INS	Het	yes
contig100:20214658	34	34	CRE	Small_INS	ERR	yes
contig100:20215018	34	35	CRE	Small_INS	ERR	yes
contig100:20501104	13	13	CRE	Small_INS	ERR	yes
contig100:20501391	22	22	CRE	Small_INS	ERR	yes
contig100:20528746	32	34	CRE	Small_INS	ERR	yes
contig100:20528960	39	41	CRE	Small_INS	ERR	yes
contig100:20571747	22	49	CRH	Small_INS	Het	yes
contig100:20573234	28	61	CRH	Small_INS	Het	yes
contig100:20754703	22	41	CRH	Small_INS	Het	yes
contig100:20756229	30	58	CRH	Small_INS	Het	yes
contig100:20868226	47	49	CRE	Small_INS	ERR	yes
contig100:20868648	55	55	CRE	Small_INS	ERR	yes
contig100:20889905	17	33	CRH	Small_INS	Het	yes
contig100:20891134	25	50	CRH	Small_INS	Het	yes
contig100:21218967	28	31	CRE	Small_INS	ERR	yes
contig100:21219523	30	31	CRE	Small_INS	ERR	yes
contig100:21272432	20	44	CRH	Small_INS	Het	yes
contig100:21272781	18	42	CRH	Small_INS	Het	yes
contig100:21430553	39	40	CRE	Small_DUP.Gain	ERR	yes
contig100:21431880	37	41	CRE	Small_DUP.Gain	ERR	yes
contig100:21433027	54	64	CSE	INV	ERR	yes
contig100:21472166	49	63	CSE	INV	ERR	yes
contig100:21521318	39	42	CRE	Small_INS	ERR	yes
contig100:21521785	35	37	CRE	Small_INS	ERR	yes
contig100:21739167	28	53	CRH	Small_DEL	Het	yes
contig100:21739463	30	58	CRH	Small_INS	Het	yes
contig100:21748376	24	50	CRH	Small_INS	Het	yes
contig100:21748812	32	68	CRH	Small_INS	Het	yes
contig100:21806688	36	37	CRE	Small_DUP.Gain	ERR	yes
contig100:21807895	42	45	CRE	Small_DUP.Gain	ERR	yes
contig100:22055306	24	47	CRH	Small_DEL	Het	yes
contig100:22055698	28	48	CRH	Small_INS	Het	yes
contig100:22079812	22	47	CRH	Small_INS	Het	yes
contig100:221214	4	4	CSE	DUP.Gain	ERR	yes
contig100:22364783	31	31	CRE	Small_DUP.Gain	ERR	yes
contig100:22364783	31	31	CRE	Small_DUP.Gain	ERR	yes
contig100:22366051	51	54	CRE	Small_DUP.Gain	ERR	yes
contig100:22366051	51	54	CRE	Small_DUP.Gain	ERR	yes
contig100:22521358	22	48	CRH	Small_INS	Het	yes
contig100:22521859	29	59	CRH	Small_INS	Het	yes
contig100:23075528	73	88	CSE	INV	ERR	yes
contig100:23075528	73	88	CSE	Large_INS	Het	yes
contig100:23075532	44	84	CSH	INV	ERR	yes
contig100:23075532	44	84	CSH	Large_INS	Het	yes
contig100:23092801	6	5	CSE	INV	ERR	yes
contig100:23092801	6	5	CSE	Large_INS	Het	yes
contig100:23092805	49	82	CSH	INV	ERR	yes
contig100:23092805	49	82	CSH	Large_INS	Het	yes
contig100:23151475	43	45	CRE	Small_INS	ERR	yes
contig100:23151835	37	40	CRE	Small_INS	ERR	yes
contig100:23288345	13	13	CRE	Small_INS	ERR	yes
contig100:23288579	16	16	CRE	Small_INS	ERR	yes
contig100:23344976	47	48	CRE	Small_INS	ERR	yes
contig100:23345310	49	51	CRE	Small_INS	ERR	yes
contig100:23480303	39	42	CRE	Small_INS	ERR	yes
contig100:23480499	33	33	CRE	Small_INS	ERR	yes
contig100:23535442	22	39	CRH	Small_DEL	Het	yes
contig100:23543233	19	41	CRH	Small_INS	Het	yes
contig100:23544498	23	47	CRH	Small_INS	Het	yes
contig100:23865929	44	45	CRE	Small_INS	ERR	yes
contig100:23866205	39	41	CRE	Small_INS	ERR	yes
contig100:23984449	40	40	CRE	Small_INS	ERR	yes
contig100:23984845	44	45	CRE	Small_INS	ERR	yes
contig100:24002655	23	49	CRH	Small_INS	Het	yes
contig100:24424192	33	59	CRH	Small_DEL	Het	yes
contig100:24431665	24	41	CRH	Small_INS	Het	yes
contig100:24431824	28	49	CRH	Small_INS	Het	yes
contig100:24633324	26	56	CRH	Small_INS	Het	yes
contig100:24633857	25	48	CRH	Small_INS	Het	yes
contig100:24955665	19	43	CRH	Small_INS	Het	yes
contig100:24956056	21	42	CRH	Small_INS	Het	yes
contig100:25103775	28	54	CRH	Small_INS	Het	yes
contig100:25103954	25	49	CRH	Small_INS	Het	yes
contig100:25397486	25	49	CRH	Small_INS	Het	yes
contig100:25397718	29	62	CRH	Small_INS	Het	yes
contig100:25649236	22	43	CSH	Large_Het.DEL	Het	yes
contig100:25783889	18	18	CRE	Small_INS	ERR	yes
contig100:25784361	11	12	CRE	Small_INS	ERR	yes
contig100:25997649	30	52	CRH	Small_INS	Het	yes
contig100:25998980	23	44	CRH	Small_INS	Het	yes
contig100:26202517	28	30	CRE	Small_INS	ERR	yes
contig100:26202890	38	38	CRE	Small_INS	ERR	yes
contig100:26222517	20	44	CRH	Small_INS	Het	yes
contig100:26222953	23	46	CRH	Small_INS	Het	yes
contig100:26269184	28	55	CRH	Small_INS	Het	yes
contig100:26270806	27	49	CRH	Small_INS	Het	yes
contig100:26312962	34	36	CRE	Small_DEL	ERR	yes
contig100:26313401	40	43	CRE	Small_DEL	ERR	yes
contig100:26337888	41	42	CRE	Small_INS	ERR	yes
contig100:26338069	36	39	CRE	Small_INS	ERR	yes
contig100:26443320	63	77	CSE	MJ	ERR	yes
contig100:26470066	43	43	CRE	Small_INS	ERR	yes
contig100:26470509	38	41	CRE	Small_INS	ERR	yes
contig100:26473176	28	28	CRE	Small_INS	ERR	yes
contig100:26473547	24	26	CRE	Small_INS	ERR	yes
contig100:26652082	31	54	CRH	Small_INS	Het	yes
contig100:26653137	25	52	CRH	Small_INS	Het	yes
contig100:26879758	32	36	CRE	Small_INS	ERR	yes
contig100:26880135	23	24	CRE	Small_INS	ERR	yes
contig100:27447488	37	38	CRE	Small_INS	ERR	yes
contig100:27447838	40	40	CRE	Small_INS	ERR	yes
contig100:27498568	37	38	CRE	Small_INS	ERR	yes
contig100:27498838	41	44	CRE	Small_INS	ERR	yes
contig100:27565294	23	39	CRH	Small_INS	Het	yes
contig100:27565472	27	50	CRH	Small_INS	Het	yes
contig100:27808357	22	47	CRH	Small_INS	Het	yes
contig100:27809079	31	59	CRH	Small_INS	Het	yes
contig100:27942260	22	52	CRH	Small_INS	Het	yes
contig100:28020742	33	35	CRE	Small_INS	ERR	yes
contig100:28021043	41	43	CRE	Small_DEL	ERR	yes
contig100:28231448	27	49	CRH	Small_INS	Het	yes
contig100:28231448	27	49	CRH	Small_INS	Het	yes
contig100:28231674	25	45	CRH	NA	NA	no
contig100:28231680	25	47	CRH	Small_INS	Het	yes
contig100:28231680	25	47	CRH	Small_INS	Het	yes
contig100:286063	28	52	CRH	Small_INS	Het	yes
contig100:286422	22	47	CRH	Small_INS	Het	yes
contig100:299092	24	43	CSH	Large_INS	Het	yes
contig100:3031611	29	29	CRE	Small_INS	ERR	yes
contig100:3032107	30	32	CRE	Small_INS	ERR	yes
contig100:3221634	30	54	CRH	Small_INS	Het	yes
contig100:3221933	20	40	CRH	Small_INS	Het	yes
contig100:3301779	22	51	CRH	Small_INS	Het	yes
contig100:3302244	22	48	CRH	Small_INS	Het	yes
contig100:3539530	29	55	CRH	Small_INS	Het	yes
contig100:3541255	32	55	CRH	Small_INS	Het	yes
contig100:3941197	36	37	CRE	Small_DEL	ERR	yes
contig100:3965690	42	43	CRE	Small_INS	ERR	yes
contig100:3966135	43	46	CRE	Small_INS	ERR	yes
contig100:405760	20	46	CSH	Large_INS	Het	yes
contig100:4247306	29	56	CSH	Large_Het.DEL	Het	yes
contig100:4313062	23	26	CRE	Small_DUP.Gain	ERR	yes
contig100:4314117	41	42	CRE	Small_DUP.Gain	ERR	yes
contig100:4725054	37	37	CRE	Small_DEL	ERR	yes
contig100:4727844	38	41	CRE	Small_INS	ERR	yes
contig100:4728194	43	43	CRE	Small_INS	ERR	yes
contig100:4782242	24	44	CRH	Small_INS	Het	yes
contig100:4782485	24	49	CRH	Small_INS	Het	yes
contig100:4877623	28	51	CRH	Small_INS	Het	yes
contig100:4877992	35	60	CRH	Small_INS	Het	yes
contig100:5078055	22	42	CRH	Small_INS	Het	yes
contig100:5078251	27	46	CRH	Small_INS	Het	yes
contig100:5187746	20	46	CRH	Small_INS	Het	yes
contig100:5210273	33	57	CSH	Large_INS	Het	yes
contig100:5243679	42	84	CSH	Large_INS	Het	yes
contig100:5263780	18	40	CRH	Small_INS	Het	yes
contig100:5265239	23	48	CRH	Small_INS	Het	yes
contig100:551640	32	34	CRE	Small_INS	ERR	yes
contig100:552541	30	31	CRE	Small_INS	ERR	yes
contig100:5690388	58	71	CSE	INV	ERR	yes
contig100:5690392	58	69	CSE	INV	ERR	yes
contig100:5862764	28	55	CRH	Small_INS	Het	yes
contig100:5862820	35	66	CRH	Small_INS	Het	yes
contig100:5862956	22	43	CRH	Small_INS	Het	yes
contig100:5862956	22	43	CRH	Small_INS	Het	yes
contig100:5890643	28	47	CRH	Small_INS	Het	yes
contig100:5890827	18	41	CRH	Small_INS	Het	yes
contig100:5942622	28	31	CRE	Small_INS	ERR	yes
contig100:5942815	30	30	CRE	Small_INS	ERR	yes
contig100:6094040	42	74	CSH	Large_INS	Het	yes
contig100:6129759	25	48	CSH	Large_INS	Het	yes
contig100:6493099	40	42	CRE	Small_INS	ERR	yes
contig100:6493730	43	43	CRE	Small_INS	ERR	yes
contig100:6669391	39	40	CRE	Small_INS	ERR	yes
contig100:6669721	41	45	CRE	Small_INS	ERR	yes
contig100:6829681	29	52	CRH	Small_INS	Het	yes
contig100:6830012	18	41	CRH	Small_INS	Het	yes
contig100:7198287	21	42	CRH	Small_INS	Het	yes
contig100:7198613	20	42	CRH	Small_INS	Het	yes
contig100:7214343	42	44	CRE	Small_INS	ERR	yes
contig100:7214737	42	45	CRE	Small_INS	ERR	yes
contig100:740304	38	39	CRE	Small_INS	ERR	yes
contig100:740743	39	42	CRE	Small_INS	ERR	yes
contig100:7463759	20	48	CRH	Small_INS	Het	yes
contig100:7464193	21	47	CRH	Small_INS	Het	yes
contig100:7639113	26	53	CRH	Small_INS	Het	yes
contig100:7639384	18	44	CRH	Small_INS	Het	yes
contig100:7661429	26	51	CRH	Small_INS	Het	yes
contig100:7662286	23	43	CRH	Small_INS	Het	yes
contig100:774456	29	49	CSH	Large_INS	Het	yes
contig100:7835890	52	53	CRE	Small_INS	ERR	yes
contig100:7836317	47	49	CRE	Small_INS	ERR	yes
contig100:7967936	41	42	CRE	Small_INS	ERR	yes
contig100:7968302	38	38	CRE	Small_INS	ERR	yes
contig100:8071394	26	53	CRH	Small_DEL	Het	yes
contig100:8071667	16	36	CRH	NA	NA	no
contig100:8071673	23	56	CRH	Small_INS	Het	yes
contig100:8071673	23	56	CRH	Small_INS	Het	yes
contig100:8083030	24	45	CRH	Small_INS	Het	yes
contig100:8084629	26	50	CRH	Small_INS	Het	yes
contig100:8209300	47	47	CRE	Small_INS	ERR	yes
contig100:8209619	50	50	CRE	Small_INS	ERR	yes
contig100:838001	31	52	CRH	Small_INS	ERR	yes
contig100:8383497	19	42	CRH	Small_INS	Het	yes
contig100:8383731	21	49	CRH	Small_INS	Het	yes
contig100:8409984	33	33	CRE	Small_INS	ERR	yes
contig100:8410368	41	42	CRE	Small_INS	ERR	yes
contig100:9268878	18	44	CRH	Small_INS	Het	yes
contig100:9269431	21	45	CRH	Small_INS	Het	yes
contig100:9643398	40	40	CRE	Small_INS	ERR	yes
contig100:9643722	42	43	CRE	Small_INS	ERR	yes
contig100:9711520	24	46	CRH	Small_INS	Het	yes
contig100:9711794	28	57	CRH	Small_INS	Het	yes
contig100:9802886	21	46	CRH	Small_INS	Het	yes
contig100:9803158	17	36	CRH	Small_INS	Het	yes
contig100:9881024	72	75	CSE	INV	ERR	yes
contig100:9881028	56	69	CSE	INV	ERR	yes
contig100:9922325	56	69	CSE	INV	ERR	yes
contig10:10082850	26	47	CRH	Small_INS	Het	yes
contig10:10373727	18	41	CRH	Small_INS	Het	yes
contig10:10699717	28	49	CRH	Small_DEL	Het	yes
contig10:11198288	37	64	CRH	Small_INS	Het	yes
contig101:145873	35	61	CRH	Small_INS	Het	yes
contig101:146214	19	43	CRH	Small_INS	Het	yes
contig101:1760974	40	41	CRE	Small_INS	ERR	yes
contig101:1761950	45	46	CRE	Small_INS	ERR	yes
contig101:1794313	36	36	CRE	Small_INS	ERR	yes
contig101:1794801	39	40	CRE	Small_INS	ERR	yes
contig101:217833	23	40	CRH	Small_INS	Het	yes
contig101:2179015	28	54	CSH	Large_INS	Het	yes
contig10:1221777	48	53	CSE	DUP.Gain	ERR	yes
contig101:2229842	46	86	CSH	Large_INS	Het	yes
contig101:2427548	27	49	CRH	Small_INS	Het	yes
contig101:2427745	30	55	CRH	Small_INS	Het	yes
contig10:1260682	70	77	CSE	DUP.Gain	ERR	yes
contig10:1260682	70	77	CSE	Small_INS	Het	yes
contig101:2692066	23	49	CRH	Small_INS	Het	yes
contig101:2692336	23	42	CRH	Small_INS	Het	yes
contig101:270346	24	56	CRH	Small_INS	Het	yes
contig101:270788	17	38	CRH	Small_INS	Het	yes
contig10:1273987	23	45	CRH	Small_INS	Het	yes
contig10:1275105	15	36	CRH	Small_INS	Het	yes
contig101:2970497	38	45	CRE	Small_INS	ERR	yes
contig101:2970884	47	49	CRE	Small_INS	ERR	yes
contig101:3000790	19	40	CRH	Small_INS	Het	yes
contig101:3001206	27	46	CRH	Small_INS	Het	yes
contig101:3120614	23	26	CRE	Small_INS	ERR	yes
contig101:3120822	39	39	CRE	Small_INS	ERR	yes
contig101:3194240	41	42	CRE	Small_INS	ERR	yes
contig101:3195082	37	39	CRE	Small_INS	ERR	yes
contig10:134328	25	49	CRH	Small_INS	Het	yes
contig10:134535	27	54	CRH	Small_INS	Het	yes
contig101:3532277	25	48	CRH	Small_INS	Het	yes
contig101:3532726	26	49	CRH	Small_INS	Het	yes
contig101:3734362	43	43	CRE	Small_INS	ERR	yes
contig101:3734780	38	39	CRE	Small_INS	ERR	yes
contig101:4008820	20	39	CRH	Small_INS	Het	yes
contig101:4010532	30	58	CRH	Small_INS	Het	yes
contig101:4072356	45	45	CRE	Small_INS	ERR	yes
contig101:4072817	48	48	CRE	Small_INS	ERR	yes
contig101:412130	20	43	CRH	Small_INS	Het	yes
contig101:412442	24	49	CRH	Small_INS	Het	yes
contig101:4125320	2	2	CSE	DUP.Gain	ERR	yes
contig101:4125320	2	2	CSE	DUP.Gain	ERR	yes
contig101:4126378	48	51	CRE	Small_DUP.Gain	ERR	yes
contig101:469668	38	38	CRE	Small_DUP.Gain	ERR	yes
contig101:4796289	28	49	CRH	Small_INS	Het	yes
contig10:1494500	23	48	CRH	Small_INS	Het	yes
contig10:1494739	26	44	CRH	Small_INS	Het	yes
contig101:4958490	25	44	CRH	Small_INS	Het	yes
contig101:4958888	26	48	CRH	Small_INS	Het	yes
contig101:5118749	61	69	CSE	MJ	ERR	yes
contig101:5296979	41	41	CRE	Small_INS	ERR	yes
contig101:5297415	50	51	CRE	Small_INS	ERR	yes
contig101:5783824	15	29	CRH	Small_INS	Het	yes
contig101:5825778	25	42	CRH	Small_INS	Het	yes
contig101:5826866	28	57	CRH	Small_INS	Het	yes
contig101:6194872	21	39	CSH	Large_INS	Het	yes
contig101:6578510	17	18	CRE	Small_INS	ERR	yes
contig101:6578858	18	21	CRE	Small_INS	ERR	yes
contig10:1679329	29	29	CRE	Small_INS	ERR	yes
contig10:1679725	36	40	CRE	Small_INS	ERR	yes
contig101:6871878	3	4	CRE	Small_INS	ERR	yes
contig101:6872238	5	5	CRE	Small_INS	ERR	yes
contig101:6960112	38	41	CRE	Small_DUP.Gain	ERR	yes
contig101:6961361	38	41	CRE	Small_DUP.Gain	ERR	yes
contig101:7175731	40	77	CSH	Large_INS	Het	yes
contig101:7216295	42	78	CSH	Large_INS	Het	yes
contig101:7247420	24	45	CRH	NA	NA	no
contig101:7247424	20	42	CRH	Small_INS	Het	yes
contig101:7247424	20	42	CRH	Small_INS	Het	yes
contig101:7249064	26	47	CRH	Small_DEL	Het	yes
contig101:7276650	24	51	CRH	Small_INS	Het	yes
contig101:7530271	10	10	CRE	Small_INS	ERR	yes
contig101:7531183	15	15	CRE	Small_INS	ERR	yes
contig101:7537926	31	57	CSH	Large_INS	Het	yes
contig10:1777328	25	49	CRH	Small_INS	Het	yes
contig101:7943646	27	47	CRH	Small_INS	Het	yes
contig101:8174738	55	55	CRE	Small_INS	ERR	yes
contig101:8175205	48	49	CRE	Small_INS	ERR	yes
contig101:8192713	26	50	CRH	Small_INS	Het	yes
contig101:8193520	22	42	CRH	Small_INS	Het	yes
contig10:1827239	32	53	CRH	Small_INS	Het	yes
contig10:1827741	31	57	CRH	Small_INS	Het	yes
contig101:8489151	54	55	CRE	Small_INS	ERR	yes
contig101:8489151	54	55	CRE	Small_INS	ERR	yes
contig101:8489624	51	53	CRE	Small_DEL	ERR	yes
contig10:1865664	6	6	CRE	Small_INS	ERR	yes
contig10:1866038	6	8	CRE	Small_INS	ERR	yes
contig101:8782506	57	64	CSE	MJ	ERR	yes
contig10:1883720	20	46	CRH	Small_INS	Het	yes
contig10:1883927	28	58	CRH	Small_INS	Het	yes
contig101:8907835	17	34	CSH	Large_Het.DEL	Het	yes
contig101:8956778	25	51	CRH	Small_INS	Het	yes
contig101:9117179	27	47	CRH	Small_INS	Het	yes
contig101:9117636	26	48	CRH	Small_INS	Het	yes
contig10:1945660	26	50	CSH	Large_Het.DEL	Het	yes
contig10:1993285	20	46	CRH	Small_INS	Het	yes
contig10:1993345	24	50	CRH	Small_INS	Het	yes
contig10:2077402	43	46	CRE	Small_INS	ERR	yes
contig10:2077806	48	49	CRE	Small_INS	ERR	yes
contig102:10010967	28	55	CRH	Small_INS	Het	yes
contig102:10011388	28	52	CRH	Small_INS	Het	yes
contig102:10316048	31	53	CRH	Small_INS	Het	yes
contig102:10316210	29	56	CRH	Small_INS	Het	yes
contig102:10908366	20	42	CRH	Small_INS	Het	yes
contig102:10908868	22	49	CRH	Small_INS	Het	yes
contig102:11052597	29	52	CRH	NA	NA	no
contig102:11052601	25	45	CRH	Small_INS	Het	yes
contig102:11052601	25	45	CRH	Small_INS	Het	yes
contig102:11053087	23	47	CRH	Small_INS	Het	yes
contig102:11053143	21	42	CRH	Small_INS	Het	yes
contig102:11061749	26	57	CRH	Small_INS	Het	yes
contig102:11155409	46	48	CRE	Small_INS	ERR	yes
contig102:11155740	41	41	CRE	Small_INS	ERR	yes
contig102:11288285	26	56	CRH	Small_INS	Het	yes
contig102:11288560	28	54	CRH	Small_INS	Het	yes
contig102:11959665	23	44	CRH	Small_INS	Het	yes
contig102:11983702	24	45	CRH	Small_INS	Het	yes
contig102:11984028	33	64	CRH	Small_INS	Het	yes
contig102:12143692	32	34	CRE	Small_INS	ERR	yes
contig102:12144033	41	42	CRE	Small_INS	ERR	yes
contig102:12432622	26	49	CRH	Small_INS	Het	yes
contig102:12499585	33	33	CRE	Small_INS	ERR	yes
contig102:12499794	33	34	CRE	Small_INS	ERR	yes
contig102:12842385	23	44	CRH	Small_INS	Het	yes
contig102:12843770	22	52	CRH	Small_INS	Het	yes
contig102:12946524	28	30	CRE	Small_INS	ERR	yes
contig102:12946874	40	43	CRE	Small_INS	ERR	yes
contig102:13283865	39	40	CRE	Small_INS	ERR	yes
contig102:13284098	47	48	CRE	Small_INS	ERR	yes
contig102:13516685	5	5	CRE	Small_INS	ERR	yes
contig102:13517123	8	8	CRE	Small_INS	ERR	yes
contig102:13565631	35	62	CRH	Small_INS	Het	yes
contig102:13566315	22	43	CRH	Small_INS	Het	yes
contig102:13793376	30	30	CRE	Small_INS	ERR	yes
contig102:13793693	46	48	CRE	Small_INS	ERR	yes
contig102:13998270	21	46	CRH	Small_INS	Het	yes
contig102:13999014	28	51	CRH	Small_INS	Het	yes
contig102:14054415	23	49	CSH	Large_INS	Het	yes
contig102:14327305	37	37	CRE	Small_INS	ERR	yes
contig102:14327680	40	41	CRE	Small_INS	ERR	yes
contig102:14439376	32	33	CRE	Small_DUP.Gain	ERR	yes
contig102:14440751	38	40	CRE	Small_DUP.Gain	ERR	yes
contig102:14610117	26	49	CRH	Small_INS	Het	yes
contig102:14610337	23	51	CRH	Small_INS	Het	yes
contig102:14647967	27	46	CRH	Small_INS	Het	yes
contig102:14649510	31	59	CRH	Small_INS	Het	yes
contig102:14728042	48	49	CRE	Small_INS	ERR	yes
contig102:14728345	44	46	CRE	Small_INS	ERR	yes
contig102:15206277	35	35	CRE	Small_INS	ERR	yes
contig102:15206714	34	35	CRE	Small_INS	ERR	yes
contig102:155334	13	31	CRH	Small_INS	Het	yes
contig102:155811	18	45	CRH	Small_INS	Het	yes
contig102:15648376	32	62	CRH	Small_INS	Het	yes
contig102:15648610	32	58	CRH	Small_INS	Het	yes
contig102:15801167	57	65	CSE	MJ	ERR	yes
contig102:15895233	23	51	CRH	Small_INS	Het	yes
contig102:15895660	29	51	CRH	Small_INS	Het	yes
contig102:15985278	21	40	CRH	Small_INS	Het	yes
contig102:15985539	30	50	CRH	Small_INS	Het	yes
contig102:16104367	24	46	CRH	Small_DEL	Het	yes
contig102:16104795	18	41	CRH	Small_DEL	Het	yes
contig102:16133892	24	51	CRH	Small_INS	Het	yes
contig102:16135090	30	56	CRH	Small_INS	Het	yes
contig102:16658410	71	78	CSE	MJ	ERR	yes
contig102:16756024	2	4	CSH	Large_Het.DEL	Het	yes
contig102:16756024	2	4	CSH	Small_DUP.Gain	ERR	yes
contig102:16756024	2	4	CSH	Small_DUP.Gain	ERR	yes
contig102:16757438	17	17	CRE	Small_DUP.Gain	ERR	yes
contig102:16757438	17	17	CRE	Small_DUP.Gain	ERR	yes
contig102:16764572	36	39	CRE	Small_DUP.Gain	ERR	yes
contig102:16764572	36	39	CRE	Small_DUP.Gain	ERR	yes
contig102:16765719	43	45	CRE	Small_DUP.Gain	ERR	yes
contig102:16765719	43	45	CRE	Small_DUP.Gain	ERR	yes
contig102:16844852	27	48	CRH	Small_DEL	Het	yes
contig102:16845057	27	53	CRH	Small_INS	Het	yes
contig102:16929966	7	8	CRE	Small_INS	ERR	yes
contig102:16930435	28	29	CRE	Small_INS	ERR	yes
contig102:17159921	13	13	CRE	Small_INS	ERR	yes
contig102:2062749	22	46	CRH	Small_INS	Het	yes
contig102:2063654	23	39	CRH	Small_INS	Het	yes
contig102:2102691	38	42	CRE	Small_INS	ERR	yes
contig102:2103189	38	38	CRE	Small_INS	ERR	yes
contig102:241556	47	47	CRE	Small_INS	ERR	yes
contig102:241790	34	36	CRE	Small_INS	ERR	yes
contig102:2552371	44	44	CRE	Small_INS	ERR	yes
contig102:2552781	41	42	CRE	Small_INS	ERR	yes
contig102:2575638	20	41	CRH	Small_INS	Het	yes
contig102:2577325	24	46	CRH	Small_INS	Het	yes
contig10:2273841	63	78	CSE	INV	ERR	yes
contig102:2866292	25	47	CRH	Small_INS	Het	yes
contig102:2867711	23	49	CRH	Small_INS	Het	yes
contig102:2981705	29	53	CRH	Small_INS	Het	yes
contig102:2982384	25	44	CRH	Small_INS	Het	yes
contig102:305713	24	49	CRH	Small_INS	Het	yes
contig102:305896	18	40	CRH	Small_INS	Het	yes
contig102:3223458	43	43	CRE	Small_INS	ERR	yes
contig102:3223921	57	57	CRE	Small_INS	ERR	yes
contig102:3463137	70	78	CSE	INV	ERR	yes
contig102:3548800	61	84	CRH	INV	ERR	yes
contig102:3817060	33	58	CRH	Small_INS	Het	yes
contig102:3818061	26	44	CRH	Small_INS	Het	yes
contig102:3867367	36	37	CRE	Small_DEL	ERR	yes
contig102:3890641	39	40	CRE	Small_INS	ERR	yes
contig102:3891007	38	38	CRE	Small_INS	ERR	yes
contig102:4116762	32	34	CRE	Small_DUP.Gain	ERR	yes
contig102:4118040	42	42	CRE	Small_DUP.Gain	ERR	yes
contig102:4209626	24	40	CRH	Small_DEL	Het	yes
contig102:4232368	19	44	CRH	Small_INS	Het	yes
contig102:4232587	27	50	CRH	Small_INS	Het	yes
contig102:4409464	21	45	CRH	Small_INS	Het	yes
contig102:4409947	21	48	CRH	Small_INS	Het	yes
contig102:4421825	41	42	CRE	Small_INS	ERR	yes
contig102:4422153	41	42	CRE	Small_INS	ERR	yes
contig102:4482115	31	31	CRE	Small_INS	ERR	yes
contig102:4482485	29	29	CRE	Small_INS	ERR	yes
contig102:4607665	20	39	CRH	Small_INS	Het	yes
contig102:4607839	23	41	CRH	Small_INS	Het	yes
contig102:475908	28	29	CRE	Small_INS	ERR	yes
contig102:476280	33	33	CRE	Small_INS	ERR	yes
contig102:4784829	27	51	CRH	Small_INS	Het	yes
contig102:4785207	25	44	CRH	Small_INS	Het	yes
contig102:4904770	47	48	CRE	Small_INS	ERR	yes
contig102:4905092	56	56	CRE	Small_INS	ERR	yes
contig102:5021879	23	51	CRH	Small_INS	Het	yes
contig102:5022397	26	55	CRH	Small_INS	Het	yes
contig102:507544	18	24	CRE	Small_DUP.Gain	ERR	yes
contig102:5245316	27	56	CRH	Small_INS	Het	yes
contig102:5245656	22	48	CRH	Small_INS	Het	yes
contig102:5275118	36	42	CRE	Small_INS	ERR	yes
contig102:5275507	33	36	CRE	Small_INS	ERR	yes
contig102:5516402	8	8	CSE	INV	ERR	yes
contig102:5516406	78	84	CSE	INV	ERR	yes
contig102:5565670	80	86	CSE	INV	ERR	yes
contig10:256262	69	77	CSE	MJ	ERR	yes
contig10:256268	18	21	CSE	MJ	ERR	yes
contig102:5759100	31	52	CRH	Small_INS	Het	yes
contig10:2596421	35	35	CRE	Small_INS	ERR	yes
contig10:2596854	48	50	CRE	Small_INS	ERR	yes
contig102:6106487	34	59	CRH	Small_INS	Het	yes
contig102:638546	70	77	CSE	DUP.Gain	ERR	yes
contig102:638546	70	77	CSE	DUP.Gain	ERR	yes
contig102:639605	11	11	CRE	Small_DUP.Gain	ERR	yes
contig102:639681	73	76	CSE	MJ	ERR	yes
contig102:6625794	37	37	CRE	Small_INS	ERR	yes
contig102:6626258	35	35	CRE	Small_INS	ERR	yes
contig102:6701821	18	42	CRH	Small_INS	Het	yes
contig102:6702140	17	42	CRH	Small_INS	Het	yes
contig102:677698	67	77	CSE	INV	ERR	yes
contig102:6993567	42	42	CRE	Small_INS	ERR	yes
contig102:6994027	38	38	CRE	Small_INS	ERR	yes
contig102:7029584	25	43	CRH	Small_INS	Het	yes
contig102:7031047	24	43	CRH	Small_INS	Het	yes
contig102:7078015	49	51	CRE	Small_DUP.Gain	ERR	yes
contig102:7079365	39	40	CRE	Small_DUP.Gain	ERR	yes
contig102:7278526	21	47	CRH	Small_INS	Het	yes
contig102:7278852	24	47	CRH	Small_INS	Het	yes
contig10:2740474	27	50	CSH	Large_Het.DEL	Het	yes
contig102:7685556	20	21	CRE	Small_INS	ERR	yes
contig102:7686014	32	34	CRE	Small_INS	ERR	yes
contig102:7774604	38	40	CRE	Small_INS	ERR	yes
contig102:7774774	49	51	CRE	Small_INS	ERR	yes
contig10:2787399	25	48	CSH	Large_Het.DEL	Het	yes
contig102:7921267	45	45	CRE	Small_INS	ERR	yes
contig102:7921631	32	33	CRE	Small_INS	ERR	yes
contig102:7955130	49	50	CRE	Small_INS	ERR	yes
contig102:7955401	45	45	CRE	Small_INS	ERR	yes
contig102:8053363	83	96	CSE	INV	ERR	yes
contig102:8313215	23	48	CRH	Small_INS	Het	yes
contig102:8313677	32	57	CRH	Small_INS	Het	yes
contig102:8569873	18	39	CRH	Small_INS	Het	yes
contig102:8570903	18	42	CRH	Small_INS	Het	yes
contig102:8597329	30	33	CRE	Small_INS	ERR	yes
contig102:8597674	47	49	CRE	Small_INS	ERR	yes
contig102:8668594	27	27	CRE	Small_INS	ERR	yes
contig102:8669544	41	45	CRE	Small_INS	ERR	yes
contig102:8741409	64	73	CSE	MJ	ERR	yes
contig102:8751015	22	43	CSH	Large_INS	Het	yes
contig102:8862889	26	51	CSH	Large_INS	Het	yes
contig10:2901566	38	39	CRE	Small_INS	ERR	yes
contig10:2902061	35	38	CRE	Small_INS	ERR	yes
contig102:9569699	32	32	CRE	Small_INS	ERR	yes
contig102:9570440	42	43	CRE	Small_INS	ERR	yes
contig103:10132191	21	42	CRH	Small_INS	Het	yes
contig103:10132347	20	42	CRH	Small_INS	Het	yes
contig103:10313332	24	51	CRH	Small_INS	Het	yes
contig103:10314916	31	76	CRH	Small_INS	Het	yes
contig103:10371501	28	47	CRH	Small_INS	Het	yes
contig103:10373018	27	45	CRH	Small_INS	Het	yes
contig103:10387068	28	50	CRH	Small_INS	Het	yes
contig103:10387463	21	46	CRH	Small_INS	Het	yes
contig103:10533084	29	50	CRH	Small_INS	Het	yes
contig103:10533139	4	6	CRH	Small_INS	Het	yes
contig103:10579653	24	46	CRH	Small_INS	Het	yes
contig103:10607760	35	36	CRE	Small_INS	ERR	yes
contig103:10608080	46	46	CRE	Small_INS	ERR	yes
contig103:10652134	50	50	CRE	Small_INS	ERR	yes
contig103:10652477	44	45	CRE	Small_INS	ERR	yes
contig103:10749215	45	45	CRE	Small_INS	ERR	yes
contig103:10749441	51	52	CRE	Small_INS	ERR	yes
contig103:10857436	23	51	CSH	Large_INS	Het	yes
contig103:1091985	21	47	CRH	Small_INS	Het	yes
contig103:1092488	20	40	CRH	Small_INS	Het	yes
contig103:11011698	42	42	CRE	Small_INS	ERR	yes
contig103:11011933	43	43	CRE	Small_INS	ERR	yes
contig103:114286	26	54	CRH	Small_INS	Het	yes
contig103:11492519	23	24	CSE	INV	ERR	yes
contig103:11522145	31	58	CSH	Large_Het.DEL	Het	yes
contig103:11724367	17	36	CRH	Small_INS	Het	yes
contig103:11724423	24	53	CRH	Small_INS	Het	yes
contig103:11724827	24	44	CRH	Small_DEL	Het	yes
contig103:11728428	26	50	CRH	Small_INS	Het	yes
contig103:11728630	22	46	CRH	Small_INS	Het	yes
contig103:1177612	23	55	CRH	Small_INS	Het	yes
contig103:1179243	19	36	CRH	Small_INS	Het	yes
contig103:11885455	31	53	CSH	Large_INS	Het	yes
contig103:11996295	70	83	CSE	Large_DUP.Gain	ERR	yes
contig103:11996295	70	83	CSE	Large_DUP.Gain	ERR	yes
contig103:11996299	65	73	CSE	DUP.Gain	ERR	yes
contig103:12031368	59	67	CSE	Large_DUP.Gain	ERR	yes
contig103:12031368	59	67	CSE	Large_DUP.Gain	ERR	yes
contig103:12031374	60	70	CSE	DUP.Gain	ERR	yes
contig103:12175295	35	35	CRE	Small_INS	ERR	yes
contig103:12175717	41	41	CRE	Small_INS	ERR	yes
contig103:12342334	29	51	CRH	Small_INS	Het	yes
contig103:12342754	28	57	CRH	Small_INS	Het	yes
contig103:12437048	21	46	CRH	Small_INS	Het	yes
contig103:12437375	24	47	CRH	Small_INS	Het	yes
contig103:12580522	29	54	CRH	Small_INS	Het	yes
contig103:12580787	23	53	CRH	Small_INS	Het	yes
contig103:12668253	23	47	CRH	Small_INS	Het	yes
contig103:12676932	20	21	CRE	Small_DUP.Gain	ERR	yes
contig103:12678110	32	32	CRE	Small_DUP.Gain	ERR	yes
contig103:12984655	15	15	CRE	Small_INS	ERR	yes
contig103:12985036	5	5	CRE	Small_INS	ERR	yes
contig103:13024439	43	44	CRE	Small_INS	ERR	yes
contig103:13024644	42	43	CRE	Small_INS	ERR	yes
contig103:13131360	43	44	CRE	Small_INS	ERR	yes
contig103:13131769	47	48	CRE	Small_INS	ERR	yes
contig103:13522934	23	24	CRE	Small_INS	ERR	yes
contig103:13523298	31	32	CRE	Small_INS	ERR	yes
contig103:13659071	27	58	CRH	Small_INS	Het	yes
contig103:13659550	30	50	CRH	Small_INS	Het	yes
contig103:13992082	21	36	CSH	Large_INS	Het	yes
contig103:14136898	26	57	CRH	Small_DEL	Het	yes
contig103:14138394	18	33	CRH	Small_INS	Het	yes
contig103:14138394	18	33	CRH	Small_INS	Het	yes
contig103:14162929	23	42	CRH	Small_INS	Het	yes
contig103:14162929	23	42	CRH	Small_INS	Het	yes
contig103:14190722	41	41	CRE	Small_INS	ERR	yes
contig103:14190930	30	31	CRE	Small_INS	ERR	yes
contig103:14586616	30	33	CRE	Large_DUP.Gain	ERR	yes
contig103:14588084	35	37	CRE	Large_DUP.Gain	ERR	yes
contig103:14614187	35	37	CRE	Small_INS	ERR	yes
contig103:14614664	33	34	CRE	Small_INS	ERR	yes
contig103:14624012	24	46	CRH	Small_INS	Het	yes
contig103:14625428	26	45	CRH	Small_INS	Het	yes
contig103:14808627	16	17	CRE	Small_INS	ERR	yes
contig103:14808627	16	17	CRE	Small_INS	Het	yes
contig103:14808956	2	2	CRE	Small_INS	ERR	yes
contig103:14809421	21	47	CRH	Small_INS	Het	yes
contig103:14941426	44	45	CRE	Small_INS	ERR	yes
contig103:14942031	53	54	CRE	Small_INS	ERR	yes
contig103:14965500	21	45	CRH	Small_INS	Het	yes
contig103:14966451	31	53	CRH	Small_INS	Het	yes
contig103:15167378	42	43	CRE	Small_INS	ERR	yes
contig103:15168011	48	50	CRE	Small_INS	ERR	yes
contig103:15737613	8	9	CRE	Small_INS	ERR	yes
contig103:15738041	11	12	CRE	Small_INS	ERR	yes
contig103:15958258	15	30	CRH	Small_INS	Het	yes
contig103:15958501	22	54	CRH	Small_INS	Het	yes
contig103:16055617	34	34	CRE	Small_INS	ERR	yes
contig103:16056059	32	32	CRE	Small_INS	ERR	yes
contig103:16338154	30	54	CRH	Small_INS	Het	yes
contig103:16338275	25	45	CRH	Small_INS	Het	yes
contig103:16338623	22	49	CRH	Small_INS	Het	yes
contig103:16338674	23	45	CRH	Small_INS	Het	yes
contig103:16357076	18	32	CRH	Small_INS	Het	yes
contig103:16357536	18	42	CRH	Small_INS	Het	yes
contig103:16545870	14	31	CRH	Small_INS	Het	yes
contig103:16546036	23	49	CRH	Small_INS	Het	yes
contig103:16646850	21	52	CRH	Small_INS	Het	yes
contig103:16647008	23	45	CRH	Small_INS	Het	yes
contig103:16718431	20	39	CRH	Small_INS	Het	yes
contig103:16719017	19	40	CRH	Small_INS	Het	yes
contig103:16734068	17	20	CRE	Small_INS	ERR	yes
contig103:16734450	12	13	CRE	Small_INS	ERR	yes
contig103:16757172	15	37	CRH	Small_INS	Het	yes
contig103:16757623	17	40	CRH	Small_INS	Het	yes
contig103:16974010	42	45	CRE	Small_INS	ERR	yes
contig103:16974361	49	49	CRE	Small_INS	ERR	yes
contig103:17047892	20	41	CRH	Small_INS	Het	yes
contig103:17048323	26	57	CRH	Small_INS	Het	yes
contig103:17099253	23	42	CRH	Small_INS	Het	yes
contig103:1714716	19	46	CRH	Small_INS	Het	yes
contig103:17377924	40	41	CRE	Small_INS	ERR	yes
contig103:17378256	43	47	CRE	Small_INS	ERR	yes
contig103:17414057	17	40	CRH	Small_INS	Het	yes
contig103:17414319	15	34	CRH	Small_INS	Het	yes
contig103:17520986	26	44	CSH	Large_INS	Het	yes
contig103:17560285	16	32	CRH	Small_DEL	Het	yes
contig103:17561904	15	37	CRH	Small_INS	Het	yes
contig103:17561904	15	37	CRH	Small_INS	Het	yes
contig103:17658264	72	88	CSE	MJ	ERR	yes
contig103:17810901	27	49	CRH	Small_INS	Het	yes
contig103:17811375	25	45	CRH	Small_INS	Het	yes
contig103:17986233	39	42	CRE	Small_INS	ERR	yes
contig103:17987028	34	37	CRE	Small_INS	ERR	yes
contig103:18208479	37	38	CRE	Small_INS	ERR	yes
contig103:18208944	33	37	CRE	Small_INS	ERR	yes
contig103:18339292	24	54	CRH	Small_INS	Het	yes
contig103:18339785	26	64	CRH	Small_INS	Het	yes
contig103:18381443	23	45	CRH	Small_INS	Het	yes
contig103:18381862	27	49	CRH	Small_INS	Het	yes
contig103:18604762	39	39	CRE	Small_INS	ERR	yes
contig103:18606652	36	37	CRE	Small_INS	ERR	yes
contig103:18802300	37	38	CRE	Small_INS	ERR	yes
contig103:18802642	37	40	CRE	Small_INS	ERR	yes
contig103:18836467	22	43	CRH	Small_INS	Het	yes
contig103:18836693	22	52	CRH	Small_INS	Het	yes
contig103:19097943	32	54	CRH	Small_INS	Het	yes
contig103:19098415	26	51	CRH	Small_INS	Het	yes
contig103:19219655	16	38	CRH	Small_INS	Het	yes
contig103:19221127	27	48	CRH	Small_INS	Het	yes
contig10:3192890	19	34	CRH	Small_INS	Het	yes
contig103:19552386	24	53	CRH	Small_INS	Het	yes
contig103:19868246	16	39	CRH	Small_INS	Het	yes
contig103:19868656	21	51	CRH	Small_INS	Het	yes
contig103:19912327	40	41	CRE	Small_INS	ERR	yes
contig103:19912798	46	46	CRE	Small_INS	ERR	yes
contig103:19968187	28	30	CRE	Small_INS	ERR	yes
contig103:19968813	29	29	CRE	Small_INS	ERR	yes
contig103:20163596	28	51	CRH	Small_INS	Het	yes
contig103:20164311	33	57	CRH	Small_INS	Het	yes
contig103:20516758	25	45	CRH	Small_INS	Het	yes
contig103:20517103	27	48	CRH	Small_INS	Het	yes
contig103:20754212	30	51	CSH	Large_INS	Het	yes
contig103:20797806	31	65	CSH	Large_INS	Het	yes
contig103:20998455	19	37	CRH	Small_INS	Het	yes
contig103:20998934	29	56	CRH	Small_INS	Het	yes
contig103:21354555	72	88	CSE	Large_DUP.Loss	ERR	yes
contig103:21354559	60	66	CSE	Large_DUP.Loss	ERR	yes
contig103:21399367	53	69	CSE	MJ	ERR	yes
contig103:21556816	44	45	CRE	Small_INS	ERR	yes
contig103:21557622	39	40	CRE	Small_INS	ERR	yes
contig10:3216245	26	48	CSH	Large_INS	Het	yes
contig103:21784756	41	42	CRE	Small_INS	ERR	yes
contig103:21785152	35	36	CRE	Small_INS	ERR	yes
contig103:21837432	22	48	CRH	Small_INS	Het	yes
contig103:21838859	24	45	CRH	Small_INS	Het	yes
contig103:21985788	43	45	CRE	Small_INS	ERR	yes
contig103:21986188	42	44	CRE	Small_INS	ERR	yes
contig103:22212911	24	50	CRH	Small_INS	Het	yes
contig103:22213213	27	56	CRH	Small_INS	Het	yes
contig103:2253922	21	47	CRH	Small_INS	Het	yes
contig103:2254203	25	44	CRH	Small_INS	Het	yes
contig103:22589297	21	47	CRH	Small_INS	Het	yes
contig103:22589523	21	35	CRH	Small_INS	Het	yes
contig103:2271015	26	27	CRE	Small_INS	ERR	yes
contig103:2271323	37	39	CRE	Small_INS	ERR	yes
contig103:22919260	23	48	CSH	Large_INS	Het	yes
contig103:23172121	46	46	CRE	Small_INS	ERR	yes
contig103:23172581	47	47	CRE	Small_INS	ERR	yes
contig103:2319406	23	42	CRH	Small_INS	Het	yes
contig103:23273331	28	50	CSH	Large_INS	Het	yes
contig103:23314094	21	45	CSH	Large_INS	Het	yes
contig103:23752391	28	30	CRE	Small_INS	ERR	yes
contig103:23752590	16	17	CRE	Small_INS	ERR	yes
contig103:2385850	74	92	CSE	INV	ERR	yes
contig103:23941627	35	36	CRE	Small_INS	ERR	yes
contig103:23941966	34	36	CRE	Small_INS	ERR	yes
contig103:23989996	44	44	CRE	Small_INS	ERR	yes
contig103:23990340	46	47	CRE	Small_INS	ERR	yes
contig103:24043526	39	42	CRE	Small_INS	ERR	yes
contig103:24044026	33	33	CRE	Small_INS	ERR	yes
contig103:24185647	22	52	CRH	Small_INS	Het	yes
contig103:24186007	22	45	CRH	Small_INS	Het	yes
contig103:24299419	24	41	CSH	Large_INS	Het	yes
contig103:24670135	30	30	CRE	Small_INS	ERR	yes
contig103:24670468	42	42	CRE	Small_INS	ERR	yes
contig103:24806979	26	49	CRH	Small_INS	Het	yes
contig103:24808482	20	45	CRH	Small_INS	Het	yes
contig103:25010884	38	42	CRE	Small_INS	ERR	yes
contig103:25011299	38	38	CRE	Small_INS	ERR	yes
contig103:2513268	41	41	CRE	Small_INS	ERR	yes
contig103:2513589	27	28	CRE	Small_INS	ERR	yes
contig103:25255705	37	38	CRE	Small_DUP.Gain	ERR	yes
contig103:25256937	34	36	CRE	Small_DUP.Gain	ERR	yes
contig103:25260684	30	53	CRH	Small_INS	Het	yes
contig103:25261859	24	47	CRH	Small_INS	Het	yes
contig103:25268925	54	62	CSE	MJ	ERR	yes
contig103:25302853	35	46	CSE	INV	ERR	yes
contig103:253280	28	31	CRE	Small_INS	ERR	yes
contig103:253629	34	35	CRE	Small_INS	ERR	yes
contig103:25400536	39	39	CRE	Small_INS	ERR	yes
contig103:25400962	44	44	CRE	Small_INS	ERR	yes
contig103:2543630	39	42	CRE	Small_INS	ERR	yes
contig103:2543930	38	39	CRE	Small_INS	ERR	yes
contig103:2553365	46	47	CRE	Small_INS	ERR	yes
contig103:2553608	36	40	CRE	Small_INS	ERR	yes
contig103:25585283	43	44	CRE	Small_INS	ERR	yes
contig103:25585720	46	47	CRE	Small_INS	ERR	yes
contig103:25772171	25	49	CRH	Small_INS	Het	yes
contig103:25772432	29	55	CRH	Small_INS	Het	yes
contig103:26347900	17	34	CRH	Small_INS	Het	yes
contig103:26349074	30	55	CRH	Small_INS	Het	yes
contig103:26585529	28	64	CRH	Small_INS	Het	yes
contig103:268725	56	74	CSE	INV	ERR	yes
contig103:26947537	38	38	CRE	Small_INS	ERR	yes
contig103:26947850	38	39	CRE	Small_INS	ERR	yes
contig103:2703234	23	48	CRH	Small_INS	Het	yes
contig103:2703796	24	42	CRH	Small_INS	Het	yes
contig103:27092284	28	49	CRH	Small_INS	Het	yes
contig103:27092536	24	49	CRH	Small_INS	Het	yes
contig103:27345917	25	44	CRH	Small_INS	Het	yes
contig103:27346409	23	38	CRH	Small_INS	Het	yes
contig103:27409293	17	42	CRH	Small_INS	Het	yes
contig103:27409772	19	42	CRH	Small_INS	Het	yes
contig103:27440809	15	36	CRH	Small_INS	Het	yes
contig103:27441184	32	54	CRH	Small_INS	Het	yes
contig103:27578788	34	35	CRE	Small_INS	ERR	yes
contig103:27579235	37	37	CRE	Small_INS	ERR	yes
contig103:27924016	35	36	CRE	Small_INS	ERR	yes
contig103:27924331	32	33	CRE	Small_INS	ERR	yes
contig103:28040446	18	36	CRH	Small_INS	Het	yes
contig103:28041009	33	61	CRH	Small_INS	Het	yes
contig103:28305318	24	41	CRH	Small_INS	Het	yes
contig103:28305658	25	49	CRH	Small_INS	Het	yes
contig103:28346900	25	56	CRH	Small_INS	Het	yes
contig103:28348222	24	43	CRH	Small_INS	Het	yes
contig103:28566512	25	48	CRH	Small_INS	Het	yes
contig103:28567875	26	45	CRH	Small_INS	Het	yes
contig103:28906824	59	68	CSE	INV	ERR	yes
contig103:28940893	58	70	CSE	MJ	ERR	yes
contig103:29152860	34	36	CRE	Small_INS	ERR	yes
contig103:29153098	32	32	CRE	Small_INS	ERR	yes
contig103:29168549	18	30	CRH	Small_INS	Het	yes
contig103:29168762	29	52	CRH	Small_INS	Het	yes
contig103:29185021	47	48	CRE	Small_INS	ERR	yes
contig103:29185454	45	45	CRE	Small_INS	ERR	yes
contig103:2957196	17	34	CRH	Small_INS	Het	yes
contig103:2957517	23	51	CRH	Small_INS	Het	yes
contig103:29662083	28	49	CRH	Small_INS	Het	yes
contig103:29663733	28	52	CRH	Small_INS	Het	yes
contig103:29923224	17	40	CRH	Small_INS	Het	yes
contig103:29923394	22	42	CRH	Small_INS	Het	yes
contig103:30094080	26	29	CRE	Small_INS	ERR	yes
contig103:30095066	40	42	CRE	Small_INS	ERR	yes
contig103:30304865	33	59	CSH	Large_INS	Het	yes
contig103:30455119	36	62	CRH	Small_INS	Het	yes
contig103:30479612	39	42	CRE	Small_INS	ERR	yes
contig103:30480065	41	43	CRE	Small_INS	ERR	yes
contig103:30511624	41	42	CRE	Small_DUP.Gain	ERR	yes
contig103:30512724	32	33	CRE	Small_DUP.Gain	ERR	yes
contig103:30609289	22	46	CRH	Small_INS	Het	yes
contig103:30609289	22	46	CRH	Small_INS	Het	yes
contig103:30654241	16	38	CRH	Small_INS	Het	yes
contig103:30840282	30	55	CRH	Small_INS	Het	yes
contig103:30840648	31	61	CRH	Small_DEL	Het	yes
contig103:30856625	17	36	CRH	Small_INS	Het	yes
contig103:30857676	32	59	CRH	Small_INS	Het	yes
contig103:3115345	31	32	CRE	Small_DUP.Gain	ERR	yes
contig103:3116370	32	34	CRE	Small_DUP.Gain	ERR	yes
contig103:31329273	33	35	CRE	Small_INS	ERR	yes
contig103:31329273	33	35	CRE	Small_INS	ERR	yes
contig103:31329508	34	34	CRE	Small_INS	ERR	yes
contig103:31342116	18	39	CRH	Small_DEL	Het	yes
contig103:31343445	21	43	CRH	Small_INS	Het	yes
contig103:31343497	26	51	CRH	Small_INS	Het	yes
contig103:31362224	23	47	CRH	Small_INS	Het	yes
contig103:31362438	22	48	CRH	Small_INS	Het	yes
contig103:3188215	23	52	CRH	Small_INS	Het	yes
contig103:3188571	24	58	CRH	Small_INS	Het	yes
contig103:320660	39	40	CRE	Small_INS	ERR	yes
contig103:320965	45	47	CRE	Small_INS	ERR	yes
contig103:32291069	42	42	CRE	Small_DUP.Gain	ERR	yes
contig103:32292497	39	39	CRE	Small_DUP.Gain	ERR	yes
contig103:333387	30	64	CRH	Small_INS	Het	yes
contig103:334316	22	41	CRH	Small_INS	Het	yes
contig103:3353386	19	40	CRH	Small_INS	Het	yes
contig103:3353540	19	44	CRH	Small_INS	Het	yes
contig103:3441341	23	44	CRH	Small_INS	Het	yes
contig103:3442436	29	52	CRH	Small_INS	Het	yes
contig103:345346	37	39	CRE	Small_DUP.Gain	ERR	yes
contig103:346646	48	62	CRE	Small_DUP.Gain	ERR	yes
contig103:3598592	30	50	CSH	Large_INS	Het	yes
contig103:3642493	23	51	CSH	Large_INS	Het	yes
contig103:3738768	33	34	CRE	Small_INS	ERR	yes
contig103:3739155	40	42	CRE	Small_INS	ERR	yes
contig103:3780917	36	37	CRE	Small_INS	ERR	yes
contig103:3781238	34	37	CRE	Small_INS	ERR	yes
contig103:412873	34	38	CRE	Small_INS	ERR	yes
contig103:413536	49	50	CRE	Small_INS	ERR	yes
contig103:4398243	26	47	CRH	Small_INS	Het	yes
contig103:4398549	21	43	CRH	Small_INS	Het	yes
contig103:4637949	23	48	CRH	Small_INS	Het	yes
contig103:4638364	28	51	CRH	NA	NA	no
contig103:4638370	20	44	CRH	Small_INS	Het	yes
contig103:4638370	20	44	CRH	Small_INS	Het	yes
contig103:4653966	25	44	CRH	Small_INS	Het	yes
contig103:4655423	33	65	CRH	Small_INS	Het	yes
contig103:5041583	23	47	CRH	Small_INS	Het	yes
contig103:5042164	24	49	CRH	Small_INS	Het	yes
contig103:5091006	37	40	CRE	Small_INS	ERR	yes
contig103:5091387	36	36	CRE	Small_INS	ERR	yes
contig103:5176552	33	64	CRH	Small_INS	Het	yes
contig103:5176885	32	65	CRH	Small_INS	Het	yes
contig103:5217969	22	41	CRH	Small_INS	Het	yes
contig103:5218465	22	43	CRH	Small_INS	Het	yes
contig103:5588612	34	37	CRE	Small_INS	ERR	yes
contig103:5589109	43	43	CRE	Small_INS	ERR	yes
contig10:3571894	3	3	CSE	DUP.Gain	ERR	yes
contig103:588335	24	50	CRH	Small_INS	Het	yes
contig103:590063	26	45	CRH	Small_INS	Het	yes
contig103:5971439	25	45	CRH	Small_INS	Het	yes
contig10:3620718	27	51	CRH	Small_INS	Het	yes
contig10:3621184	26	46	CRH	Small_INS	Het	yes
contig103:6267191	30	53	CRH	Small_INS	Het	yes
contig103:6567057	18	23	CSE	INV	ERR	yes
contig103:6575796	36	68	CSH	Large_Het.DEL	Het	yes
contig103:6827652	32	34	CRE	Small_DUP.Gain	ERR	yes
contig103:6827652	32	34	CRE	Small_DUP.Gain	ERR	yes
contig103:6828724	23	25	CRE	Small_DUP.Loss	ERR	yes
contig103:6836346	48	48	CRE	Small_DUP.Gain	ERR	yes
contig103:6837607	46	48	CRE	Small_DUP.Gain	ERR	yes
contig103:6942013	48	49	CRE	Small_INS	ERR	yes
contig103:6942442	44	45	CRE	Small_INS	ERR	yes
contig103:7325808	80	100	CSE	INV	ERR	yes
contig103:7356920	49	59	CSE	INV	ERR	yes
contig103:7359466	35	38	CRE	Large_DUP.Gain	ERR	yes
contig103:7360925	39	41	CRE	Large_DUP.Gain	ERR	yes
contig103:7376094	18	34	CRH	Small_INS	Het	yes
contig103:7376425	23	43	CRH	Small_INS	Het	yes
contig10:3751415	28	47	CRH	Small_INS	Het	yes
contig10:3751577	27	48	CRH	Small_INS	Het	yes
contig103:7516640	32	32	CRE	Small_INS	ERR	yes
contig103:7516821	21	22	CRE	Small_INS	ERR	yes
contig103:7701632	30	52	CSH	Large_INS	Het	yes
contig103:7703435	28	52	CSH	Large_INS	Het	yes
contig103:7827437	35	36	CRE	Small_INS	ERR	yes
contig103:7827773	43	44	CRE	Small_INS	ERR	yes
contig103:8039824	31	53	CSH	Large_INS	Het	yes
contig103:811788	24	53	CRH	Small_INS	Het	yes
contig103:812009	30	62	CRH	Small_INS	Het	yes
contig103:8508574	22	50	CRH	Small_INS	Het	yes
contig103:8686597	21	47	CRH	Small_INS	Het	yes
contig103:8686798	25	46	CRH	Small_INS	Het	yes
contig103:8867174	32	54	CRH	Small_INS	Het	yes
contig103:8867398	24	50	CRH	Small_INS	Het	yes
contig103:8868903	32	33	CRE	Small_INS	ERR	yes
contig103:8869353	40	41	CRE	Small_INS	ERR	yes
contig103:8961535	39	39	CRE	Small_INS	ERR	yes
contig103:8961997	41	43	CRE	Small_INS	ERR	yes
contig10:3926777	19	43	CRH	Small_INS	Het	yes
contig10:3927135	23	42	CRH	Small_INS	Het	yes
contig103:9417861	43	45	CRE	Small_INS	ERR	yes
contig103:9418341	38	39	CRE	Small_INS	ERR	yes
contig103:9421286	23	51	CRH	Small_INS	Het	yes
contig103:9422189	24	57	CRH	Small_INS	Het	yes
contig10:3951512	22	23	CSE	NA	NA	no
contig10:3951516	55	64	CSE	INV	ERR	yes
contig103:9694853	35	37	CRE	Small_INS	ERR	yes
contig103:9695769	37	39	CRE	Small_INS	ERR	yes
contig10:3989289	59	62	CSE	INV	ERR	yes
contig10:3989295	49	55	CSE	INV	ERR	yes
contig104:1050207	25	25	CRE	Small_INS	ERR	yes
contig104:1050565	30	30	CRE	Small_INS	ERR	yes
contig104:1106793	38	39	CRE	Small_INS	ERR	yes
contig104:1107038	40	42	CRE	Small_INS	ERR	yes
contig104:1201636	16	38	CRH	Small_INS	Het	yes
contig104:1445394	20	42	CRH	Small_INS	Het	yes
contig104:1446352	22	44	CRH	Small_INS	Het	yes
contig104:147783	28	31	CRE	Small_INS	ERR	yes
contig104:147783	28	31	CRE	Small_INS	ERR	yes
contig104:1612658	26	53	CRH	Small_INS	Het	yes
contig104:1613088	29	55	CRH	Small_INS	Het	yes
contig104:1651352	29	31	CRE	Small_INS	ERR	yes
contig104:1652044	34	35	CRE	Small_INS	ERR	yes
contig104:1734662	69	76	CSE	MJ	ERR	yes
contig104:1840178	26	50	CRH	Small_INS	Het	yes
contig104:1841709	23	45	CRH	Small_INS	Het	yes
contig104:2113468	35	39	CRE	Small_DUP.Gain	ERR	yes
contig104:219353	20	47	CRH	Small_INS	Het	yes
contig104:219691	25	55	CRH	Small_INS	Het	yes
contig104:2345512	45	46	CRE	Small_INS	ERR	yes
contig104:2345914	38	38	CRE	Small_INS	ERR	yes
contig104:244864	10	10	CRE	Small_DUP.Gain	ERR	yes
contig104:246081	24	49	CRH	Small_DUP.Gain	ERR	yes
contig104:2509502	36	38	CRE	Small_INS	ERR	yes
contig104:2509745	46	48	CRE	Small_INS	ERR	yes
contig10:4266614	62	68	CSE	INV	ERR	yes
contig10:4266630	47	60	CSE	INV	ERR	yes
contig104:2700971	40	41	CRE	Small_INS	ERR	yes
contig104:2701277	49	52	CRE	Small_INS	ERR	yes
contig10:4304127	56	63	CSE	INV	ERR	yes
contig104:3155627	31	52	CRH	Small_INS	Het	yes
contig104:3200591	22	49	CRH	Small_INS	Het	yes
contig10:432471	22	48	CRH	Small_INS	Het	yes
contig10:432792	26	52	CRH	Small_INS	Het	yes
contig104:3389129	64	69	CSE	MJ	ERR	yes
contig104:3518378	42	42	CRE	Small_INS	ERR	yes
contig104:3518791	45	45	CRE	Small_INS	ERR	yes
contig104:3678278	35	37	CRE	Small_INS	ERR	yes
contig104:3678627	35	35	CRE	Small_INS	ERR	yes
contig104:3972847	47	48	CRE	Small_INS	ERR	yes
contig104:3972847	47	48	CRE	Small_INS	ERR	yes
contig104:3973291	55	57	CRE	Small_INS	ERR	yes
contig104:399775	17	40	CRH	Small_INS	Het	yes
contig104:400090	21	44	CRH	Small_INS	Het	yes
contig10:4421176	26	48	CRH	Small_INS	Het	yes
contig10:4421176	26	48	CRH	Small_INS	Het	yes
contig10:4422258	30	52	CRH	NA	NA	no
contig10:4422264	29	54	CRH	Small_INS	Het	yes
contig10:4422264	29	54	CRH	Small_INS	Het	yes
contig10:4436605	27	57	CRH	Small_INS	Het	yes
contig10:4437041	22	41	CRH	Small_INS	Het	yes
contig10:4454009	4	5	CRE	Small_INS	ERR	yes
contig10:4454308	22	23	CRE	Small_INS	ERR	yes
contig104:561019	22	48	CRH	Small_INS	Het	yes
contig104:562451	26	48	CRH	Small_INS	Het	yes
contig10:4809876	19	42	CRH	Small_INS	Het	yes
contig10:4810294	23	41	CRH	Small_INS	Het	yes
contig104:895537	43	44	CRE	Small_INS	ERR	yes
contig104:895973	56	58	CRE	Small_INS	ERR	yes
contig104:938904	23	44	CRH	Small_INS	Het	yes
contig104:939105	24	49	CRH	Small_INS	Het	yes
contig10:5006932	19	32	CRH	Small_INS	Het	yes
contig10:5006932	19	32	CRH	Small_INS	Het	yes
contig10:5007792	31	54	CRH	Small_DEL	Het	yes
contig10:5009850	25	43	CRH	Small_INS	Het	yes
contig10:5011368	34	57	CRH	Small_INS	Het	yes
contig105:10073709	43	44	CRE	Small_INS	ERR	yes
contig105:10074078	38	40	CRE	Small_INS	ERR	yes
contig105:10215631	24	45	CRH	Small_INS	Het	yes
contig105:10215798	22	54	CRH	Small_INS	Het	yes
contig105:10453128	20	44	CRH	Small_INS	Het	yes
contig105:10453561	24	40	CRH	Small_INS	Het	yes
contig105:10614378	26	47	CRH	Small_INS	Het	yes
contig105:10614836	20	48	CRH	Small_INS	Het	yes
contig105:10644847	6	6	CRE	Small_INS	ERR	yes
contig105:10645328	9	9	CRE	Small_INS	ERR	yes
contig105:10954775	33	36	CRE	Small_INS	ERR	yes
contig105:10955084	34	36	CRE	Small_INS	ERR	yes
contig105:11647494	37	38	CRE	Small_INS	ERR	yes
contig105:11648364	37	37	CRE	Small_INS	ERR	yes
contig105:11769926	26	28	CRE	Small_INS	ERR	yes
contig105:11770274	33	33	CRE	Small_INS	ERR	yes
contig105:11907683	18	36	CRH	Small_INS	Het	yes
contig105:11950482	24	48	CRH	Small_INS	Het	yes
contig105:11950664	30	50	CRH	Small_INS	Het	yes
contig105:1217473	16	40	CRH	Small_INS	Het	yes
contig105:12262248	40	41	CSE	INV	ERR	yes
contig105:12307446	38	43	CSE	INV	ERR	yes
contig105:12464904	27	49	CRH	Small_INS	Het	yes
contig105:12465207	19	42	CRH	Small_INS	Het	yes
contig105:12939184	39	39	CRE	Small_INS	ERR	yes
contig105:12939551	43	45	CRE	Small_INS	ERR	yes
contig105:12980183	36	39	CRE	Small_INS	ERR	yes
contig105:12980183	36	39	CRE	Small_INS	ERR	yes
contig105:12980527	31	31	CRE	Small_DEL	ERR	yes
contig105:12984579	50	51	CRE	Small_INS	ERR	yes
contig105:12984904	42	42	CRE	Small_INS	ERR	yes
contig105:13217412	20	38	CRH	Small_INS	Het	yes
contig105:13217837	29	49	CRH	Small_INS	Het	yes
contig105:13428909	35	37	CRE	Small_INS	ERR	yes
contig105:13429182	39	41	CRE	Small_INS	ERR	yes
contig105:13440483	43	43	CRE	Small_DUP.Gain	ERR	yes
contig105:13441669	47	47	CRE	Small_DUP.Gain	ERR	yes
contig105:13613602	29	30	CRE	Small_INS	ERR	yes
contig105:13614063	25	25	CRE	Small_INS	ERR	yes
contig105:13681144	27	50	CSH	Large_INS	Het	yes
contig105:13727654	55	55	CRE	Small_INS	ERR	yes
contig105:13728135	49	49	CRE	Small_INS	ERR	yes
contig105:13895983	40	43	CRE	Small_INS	ERR	yes
contig105:13896446	39	41	CRE	Small_INS	ERR	yes
contig105:13986158	18	40	CRH	Small_INS	Het	yes
contig105:13986421	20	46	CRH	Small_INS	Het	yes
contig105:14006704	75	92	CSE	DUP.Gain	ERR	yes
contig105:14045607	75	93	CSE	DUP.Gain	ERR	yes
contig105:14045607	75	93	CSE	DUP.Gain	ERR	yes
contig105:14499262	24	47	CRH	Small_INS	Het	yes
contig105:14500730	23	43	CRH	Small_INS	Het	yes
contig105:14674597	39	43	CRE	Small_DUP.Gain	ERR	yes
contig105:14675796	39	40	CRE	Small_DUP.Gain	ERR	yes
contig105:14725433	32	62	CSH	Large_INS	Het	yes
contig105:14727361	31	58	CSH	Large_INS	Het	yes
contig105:14865152	42	43	CRE	Small_INS	ERR	yes
contig105:14865995	37	40	CRE	Small_INS	ERR	yes
contig105:1492884	24	49	CRH	Small_INS	Het	yes
contig105:1493370	30	62	CRH	Small_INS	Het	yes
contig105:14940587	52	53	CRE	Small_INS	ERR	yes
contig105:14941057	51	53	CRE	Small_INS	ERR	yes
contig105:15066847	21	43	CRH	Small_INS	Het	yes
contig105:15068283	17	35	CRH	Small_INS	Het	yes
contig105:15123203	21	45	CRH	Small_INS	Het	yes
contig105:15123259	18	40	CRH	Small_INS	Het	yes
contig105:15123464	25	55	CRH	Small_DEL	Het	yes
contig105:15185392	30	55	CRH	Small_INS	Het	yes
contig105:15186433	19	44	CRH	Small_INS	Het	yes
contig105:15345734	15	32	CRH	Small_INS	Het	yes
contig105:15515602	51	54	CRE	Small_INS	ERR	yes
contig105:15516046	37	39	CRE	Small_INS	ERR	yes
contig105:15736872	31	34	CRE	Small_INS	ERR	yes
contig105:15737187	35	35	CRE	Small_INS	ERR	yes
contig105:15743004	23	49	CRH	Small_INS	Het	yes
contig105:15743506	22	44	CRH	Small_INS	Het	yes
contig105:15964834	39	39	CRE	Small_INS	ERR	yes
contig105:15965326	48	51	CRE	Small_INS	ERR	yes
contig105:15990513	51	53	CRE	Small_INS	ERR	yes
contig105:15991010	49	51	CRE	Small_INS	ERR	yes
contig105:16040007	27	53	CRH	Small_INS	Het	yes
contig105:1610518	22	36	CSH	Large_INS	Het	yes
contig105:1612331	23	42	CSH	Large_INS	Het	yes
contig105:162613	9	11	CSE	MJ	ERR	yes
contig105:1634343	20	47	CRH	Small_INS	Het	yes
contig105:1634758	25	42	CRH	Small_INS	Het	yes
contig105:16427838	18	42	CRH	Small_INS	Het	yes
contig105:16428278	23	49	CRH	Small_INS	Het	yes
contig105:16508718	22	25	CRE	Small_INS	ERR	yes
contig105:16508774	22	46	CRH	Small_INS	ERR	yes
contig105:16508923	34	38	CRE	Small_INS	ERR	yes
contig105:16513060	36	38	CRE	Small_INS	ERR	yes
contig105:16513526	35	35	CRE	Small_INS	ERR	yes
contig105:16650382	30	53	CSH	Large_INS	Het	yes
contig105:16869679	27	52	CRH	Small_INS	Het	yes
contig105:17339571	41	43	CRE	Small_DEL	ERR	yes
contig105:17354152	29	29	CRE	Small_INS	ERR	yes
contig105:17354465	32	32	CRE	Small_INS	ERR	yes
contig105:17786799	36	36	CRE	Small_INS	ERR	yes
contig105:17787102	52	52	CRE	Small_INS	ERR	yes
contig105:17814162	35	36	CRE	Small_INS	ERR	yes
contig105:17814556	40	40	CRE	Small_INS	ERR	yes
contig105:1784422	3	2	CSE	DUP.Gain	ERR	yes
contig105:1784422	3	2	CSE	Large_DUP.Loss	ERR	yes
contig105:1785850	33	37	CRE	Small_DUP.Gain	ERR	yes
contig105:17859295	26	53	CRH	Small_INS	Het	yes
contig105:17860713	27	52	CRH	Small_INS	Het	yes
contig105:18040056	29	54	CRH	Small_INS	Het	yes
contig105:18040425	21	50	CRH	Small_INS	Het	yes
contig105:181467	23	52	CRH	Small_INS	Het	yes
contig105:18149601	33	33	CRE	Small_INS	ERR	yes
contig105:18149769	26	31	CRE	Small_INS	ERR	yes
contig105:18156856	39	39	CRE	Small_DUP.Gain	ERR	yes
contig105:18158067	45	49	CRE	Small_DUP.Gain	ERR	yes
contig105:18161769	60	75	CSE	MJ	ERR	yes
contig105:18183312	27	46	CRH	Small_INS	Het	yes
contig105:18183732	20	44	CRH	Small_INS	Het	yes
contig105:18195429	69	79	CSE	INV	ERR	yes
contig105:18195435	64	70	CSE	INV	ERR	yes
contig105:182385	29	53	CRH	Small_INS	Het	yes
contig105:1826083	49	51	CRE	Small_INS	ERR	yes
contig105:1826370	51	52	CRE	Small_INS	ERR	yes
contig105:18496769	46	46	CRE	Small_INS	ERR	yes
contig105:18497246	35	36	CRE	Small_INS	ERR	yes
contig105:18872761	17	35	CRH	Small_INS	Het	yes
contig105:18873881	27	49	CRH	Small_INS	Het	yes
contig105:1893019	24	40	CRH	Small_INS	Het	yes
contig10:5189327	18	42	CRH	Small_INS	Het	yes
contig10:5189385	21	45	CRH	Small_INS	Het	yes
contig105:18942035	36	38	CRE	Small_INS	ERR	yes
contig105:18942307	15	16	CRE	Small_INS	ERR	yes
contig105:1894571	26	53	CRH	Small_INS	Het	yes
contig105:19012550	23	46	CRH	Small_INS	Het	yes
contig105:19012913	24	52	CRH	Small_INS	Het	yes
contig105:19246982	19	41	CRH	Small_INS	Het	yes
contig105:19247561	5	4	CSE	INV	ERR	yes
contig105:19247565	83	95	CSE	INV	ERR	yes
contig105:19247565	83	95	CSE	Small_INS	Het	yes
contig105:19412334	40	41	CRE	Small_INS	ERR	yes
contig105:19412570	47	50	CRE	Small_INS	ERR	yes
contig105:19532801	27	49	CRH	Small_INS	Het	yes
contig105:19533250	22	49	CRH	Small_INS	Het	yes
contig105:19575577	11	11	CRE	Small_DUP.Gain	ERR	yes
contig105:19575577	11	11	CRE	Small_DUP.Gain	ERR	yes
contig105:19737991	22	47	CRH	Small_INS	Het	yes
contig105:19738449	26	50	CRH	Small_INS	Het	yes
contig105:1978808	40	40	CRE	Small_INS	ERR	yes
contig105:1979199	42	43	CRE	Small_INS	ERR	yes
contig105:19819064	30	56	CRH	Small_INS	Het	yes
contig105:19918373	18	41	CRH	Small_INS	Het	yes
contig105:19918588	28	53	CRH	Small_INS	Het	yes
contig105:19953598	30	30	CRE	Small_INS	ERR	yes
contig105:19954073	24	24	CRE	Small_INS	ERR	yes
contig105:20061528	20	37	CRH	Small_INS	Het	yes
contig105:20062754	28	53	CRH	Small_INS	Het	yes
contig105:20281516	29	53	CRH	Small_INS	Het	yes
contig105:20282873	22	51	CRH	NA	NA	no
contig105:20282879	22	51	CRH	Small_INS	Het	yes
contig105:20282879	22	51	CRH	Small_INS	Het	yes
contig105:20295117	30	58	CRH	Small_INS	Het	yes
contig105:20295355	26	51	CRH	Small_INS	Het	yes
contig105:20520890	32	34	CRE	Small_INS	ERR	yes
contig105:20521240	51	52	CRE	Small_INS	ERR	yes
contig105:2056651	49	50	CRE	Small_INS	ERR	yes
contig105:2056971	41	42	CRE	Small_INS	ERR	yes
contig105:207843	63	75	CSE	DUP.Gain	ERR	yes
contig105:20831640	39	39	CRE	Small_INS	ERR	yes
contig105:20832095	36	38	CRE	Small_INS	ERR	yes
contig105:21076538	29	29	CRE	Small_INS	ERR	yes
contig105:21077317	31	32	CRE	Small_INS	ERR	yes
contig105:21235478	23	42	CRH	Small_INS	Het	yes
contig105:21235728	28	54	CRH	Small_INS	Het	yes
contig105:21261086	67	78	CSE	MJ	ERR	yes
contig105:2128991	32	34	CRE	Small_INS	ERR	yes
contig105:2129819	22	23	CRE	Small_INS	ERR	yes
contig105:21441779	24	47	CRH	Small_INS	Het	yes
contig105:21599410	17	41	CRH	Small_INS	Het	yes
contig105:21599824	20	42	CRH	Small_INS	Het	yes
contig105:21632550	24	55	CRH	Small_INS	Het	yes
contig105:21633747	20	39	CRH	Small_INS	Het	yes
contig105:2167595	19	43	CRH	Small_INS	Het	yes
contig105:2168565	20	42	CRH	Small_INS	Het	yes
contig105:21903601	40	41	CRE	Small_INS	ERR	yes
contig105:21903933	51	52	CRE	Small_INS	ERR	yes
contig10:5220287	53	55	CRE	Small_INS	ERR	yes
contig105:22050029	17	37	CSH	Large_INS	Het	yes
contig105:22051987	21	45	CSH	Large_INS	Het	yes
contig10:5220713	46	47	CRE	Small_INS	ERR	yes
contig105:22320037	24	43	CRH	Small_DEL	Het	yes
contig105:22320487	25	46	CRH	Small_INS	Het	yes
contig105:22320541	24	50	CRH	Small_INS	Het	yes
contig105:2448092	22	43	CRH	Small_INS	Het	yes
contig105:2448144	20	37	CRH	Small_INS	Het	yes
contig105:2448502	20	44	CRH	Small_INS	Het	yes
contig105:2459711	33	65	CRH	Small_INS	Het	yes
contig105:2459890	30	53	CRH	Small_INS	Het	yes
contig105:247561	76	83	CSE	DUP.Gain	ERR	yes
contig105:2675143	73	83	CSE	Large_DUP.Loss	ERR	yes
contig105:2675147	24	54	CRH	Large_DUP.Loss	ERR	yes
contig105:2675147	24	54	CRH	Small_INS	Het	yes
contig105:2675207	22	42	CRH	Small_INS	Het	yes
contig10:5276101	36	40	CRE	Small_INS	ERR	yes
contig10:5276259	36	38	CRE	Small_INS	ERR	yes
contig10:5280373	33	33	CRE	Small_INS	ERR	yes
contig10:5280719	35	37	CRE	Small_INS	ERR	yes
contig105:296857	45	46	CRE	Small_INS	ERR	yes
contig105:297434	35	37	CRE	Small_INS	ERR	yes
contig10:5309054	23	44	CRH	Small_INS	Het	yes
contig10:5309529	21	42	CRH	Small_INS	Het	yes
contig105:3272867	33	56	CRH	Small_INS	Het	yes
contig105:3273298	23	46	CRH	Small_INS	Het	yes
contig105:3327940	19	46	CRH	Small_INS	Het	yes
contig105:3328408	19	46	CRH	Small_INS	Het	yes
contig105:3391393	21	48	CRH	Small_INS	Het	yes
contig105:3392320	26	51	CRH	Small_INS	Het	yes
contig105:3583497	27	59	CRH	Small_INS	Het	yes
contig105:3585095	20	45	CRH	Small_INS	Het	yes
contig105:3648414	35	35	CRE	Small_INS	ERR	yes
contig105:3649227	43	44	CRE	Small_INS	ERR	yes
contig105:4131052	40	42	CRE	Small_INS	ERR	yes
contig105:4131409	45	49	CRE	Small_INS	ERR	yes
contig105:4301994	4	4	CRE	Small_INS	ERR	yes
contig10:5434110	7	9	CRE	Small_INS	ERR	yes
contig10:5434542	23	25	CRE	Small_INS	ERR	yes
contig10:5440371	34	59	CRH	Small_INS	Het	yes
contig10:5440729	18	34	CRH	Small_INS	Het	yes
contig105:4469700	3	3	CRE	Small_INS	ERR	yes
contig105:4497618	7	7	CSE	INV	ERR	yes
contig105:492092	27	53	CRH	Small_INS	Het	yes
contig105:492524	21	48	CRH	Small_INS	Het	yes
contig105:5054514	38	38	CRE	Small_INS	ERR	yes
contig105:5054983	38	39	CRE	Small_INS	ERR	yes
contig105:5054983	38	39	CRE	Small_INS	ERR	yes
contig105:5065658	29	31	CRE	Small_INS	ERR	yes
contig105:5065894	40	40	CRE	Small_INS	ERR	yes
contig105:5383269	34	64	CRH	Small_INS	Het	yes
contig105:5383588	33	66	CRH	Small_INS	Het	yes
contig105:5445622	27	30	CRE	Small_DUP.Gain	ERR	yes
contig105:5446732	53	56	CRE	Small_DUP.Gain	ERR	yes
contig105:5453947	17	36	CRH	Small_INS	Het	yes
contig105:5454442	26	49	CRH	Small_INS	Het	yes
contig105:5612234	35	35	CRE	Small_INS	ERR	yes
contig105:5613226	34	36	CRE	Small_INS	ERR	yes
contig105:5760626	32	32	CRE	Small_INS	ERR	yes
contig105:5760999	31	34	CRE	Small_INS	ERR	yes
contig105:6124410	23	49	CSH	Large_INS	Het	yes
contig105:6243813	48	48	CRE	Small_INS	ERR	yes
contig105:6244804	47	49	CRE	Small_INS	ERR	yes
contig105:6483041	19	40	CRH	Small_INS	Het	yes
contig105:6484795	12	27	CRH	Small_INS	Het	yes
contig105:6791193	25	27	CRE	Large_DUP.Gain	ERR	yes
contig105:6792646	28	31	CRE	Large_DUP.Gain	ERR	yes
contig105:6842646	25	49	CRH	Small_DEL	Het	yes
contig105:6843050	24	43	CRH	Small_DEL	Het	yes
contig105:6856557	24	50	CRH	Small_INS	Het	yes
contig105:6857013	26	49	CRH	Small_INS	Het	yes
contig10:5694817	19	36	CRH	Small_INS	Het	yes
contig10:5695026	18	38	CRH	Small_INS	Het	yes
contig105:6986106	43	45	CRE	Small_INS	ERR	yes
contig105:6986439	50	51	CRE	Small_INS	ERR	yes
contig105:7360552	27	30	CRE	Small_INS	ERR	yes
contig105:7360603	26	52	CRH	Small_INS	ERR	yes
contig105:7360926	23	25	CRE	Small_DEL	ERR	yes
contig105:7373722	6	7	CRE	Small_INS	ERR	yes
contig105:7374135	13	13	CRE	Small_INS	ERR	yes
contig10:5740100	19	41	CRH	Small_INS	Het	yes
contig10:5740380	31	54	CRH	Small_INS	Het	yes
contig105:7407630	39	41	CRE	Small_INS	ERR	yes
contig105:7407891	45	45	CRE	Small_INS	ERR	yes
contig105:7457253	31	74	CSH	Large_INS	Het	yes
contig105:7477376	43	79	CSH	Large_INS	Het	yes
contig105:756365	32	36	CRE	Small_INS	ERR	yes
contig105:756720	40	41	CRE	Small_INS	ERR	yes
contig105:7620318	25	26	CRE	Small_DUP.Gain	ERR	yes
contig105:7621758	28	34	CRE	Small_DUP.Gain	ERR	yes
contig105:7695875	22	42	CRH	Small_INS	Het	yes
contig105:7696265	22	38	CRH	Small_INS	Het	yes
contig105:7696265	22	38	CRH	Small_INS	Het	yes
contig105:7708432	20	48	CRH	Small_INS	Het	yes
contig105:7708931	23	46	CRH	Small_INS	Het	yes
contig105:7762951	35	36	CRE	Small_INS	ERR	yes
contig105:7763228	17	18	CRE	Small_INS	ERR	yes
contig105:7842584	35	35	CRE	Small_INS	ERR	yes
contig105:7843069	40	45	CRE	Small_INS	ERR	yes
contig10:5786746	30	50	CRH	Small_INS	Het	yes
contig10:5787228	33	61	CRH	Small_INS	Het	yes
contig10:5788761	32	33	CRE	Small_INS	ERR	yes
contig10:5789258	39	40	CRE	Small_INS	ERR	yes
contig105:7915865	43	77	CSH	Large_INS	Het	yes
contig105:7922406	19	20	CRE	Small_INS	ERR	yes
contig105:7922893	15	16	CRE	Small_INS	ERR	yes
contig105:8063197	24	45	CRH	Small_INS	Het	yes
contig105:8063551	23	43	CRH	Small_INS	Het	yes
contig105:809111	12	15	CRE	Small_INS	ERR	yes
contig105:8308627	28	58	CRH	Small_INS	Het	yes
contig105:8308866	23	45	CRH	Small_INS	Het	yes
contig105:8436936	3	4	CRE	Small_INS	ERR	yes
contig105:8437413	5	6	CRE	Small_INS	ERR	yes
contig105:8531383	27	50	CSH	Large_Het.DEL	Het	yes
contig105:8531383	27	50	CSH	Small_INS	Het	yes
contig105:8531825	29	50	CRH	Small_DEL	Het	yes
contig105:8532021	53	63	CSE	INV	ERR	yes
contig105:8532021	53	63	CSE	Small_INS	Het	yes
contig105:8560307	24	49	CRH	Small_INS	Het	yes
contig105:8606827	4	5	CRE	Small_INS	ERR	yes
contig105:8607128	15	16	CRE	Small_INS	ERR	yes
contig105:8682666	18	38	CRH	Small_INS	Het	yes
contig105:8683290	23	46	CRH	Small_INS	Het	yes
contig105:9176483	22	46	CRH	Small_INS	Het	yes
contig105:9177088	24	48	CRH	Small_INS	Het	yes
contig105:922555	24	44	CSH	Large_INS	Het	yes
contig105:9356189	16	17	CRE	Small_INS	ERR	yes
contig105:9356571	11	11	CRE	Small_INS	ERR	yes
contig105:9450312	22	44	CRH	Small_INS	Het	yes
contig105:9451438	31	54	CRH	Small_INS	Het	yes
contig105:9598382	23	52	CRH	Small_INS	Het	yes
contig105:962827	40	77	CSH	Large_INS	Het	yes
contig105:9646104	20	47	CRH	Small_INS	Het	yes
contig105:9701932	23	46	CRH	Small_INS	Het	yes
contig105:9703371	20	38	CRH	Small_INS	Het	yes
contig105:9935601	30	33	CRE	Small_INS	ERR	yes
contig105:9936003	34	34	CRE	Small_INS	ERR	yes
contig10:6037498	36	36	CRE	Small_INS	ERR	yes
contig10:6037896	41	44	CRE	Small_INS	ERR	yes
contig106:104297	12	24	CSH	Large_INS	Het	yes
contig10:6106395	46	47	CRE	Small_INS	ERR	yes
contig10:6106997	49	52	CRE	Small_INS	ERR	yes
contig106:1122097	20	42	CRH	Small_INS	Het	yes
contig106:1123246	35	60	CRH	Small_INS	Het	yes
contig106:1220988	22	37	CRH	Small_INS	Het	yes
contig106:1221442	30	53	CRH	Small_INS	Het	yes
contig106:1409638	36	37	CRE	Small_INS	ERR	yes
contig106:1409988	28	29	CRE	Small_INS	ERR	yes
contig106:145128	15	30	CSH	Large_INS	Het	yes
contig106:1619016	59	61	CRE	Small_INS	ERR	yes
contig106:1620454	55	55	CRE	Small_INS	ERR	yes
contig106:1684085	31	53	CRH	Small_INS	Het	yes
contig106:1684543	25	47	CRH	Small_INS	Het	yes
contig106:1875914	25	50	CRH	Small_INS	Het	yes
contig106:1876546	20	43	CRH	Small_INS	Het	yes
contig106:2054654	48	49	CRE	Small_INS	ERR	yes
contig106:2055523	32	33	CRE	Small_INS	ERR	yes
contig106:2232787	47	48	CRE	Small_INS	ERR	yes
contig106:2233169	39	40	CRE	Small_INS	ERR	yes
contig106:2343176	20	20	CRE	Small_INS	ERR	yes
contig106:2343893	31	31	CRE	Small_INS	ERR	yes
contig106:236148	34	63	CRH	Small_INS	Het	yes
contig106:236477	24	43	CRH	Small_INS	Het	yes
contig106:2369096	13	29	CRH	Small_INS	Het	yes
contig106:247748	3	4	CRE	Small_DEL	ERR	yes
contig10:6254929	42	44	CRE	Small_INS	ERR	yes
contig10:6255253	41	42	CRE	Small_INS	ERR	yes
contig106:2953994	29	51	CRH	Small_INS	Het	yes
contig106:2955344	26	47	CRH	Small_INS	Het	yes
contig10:6298948	47	55	CSE	INV	ERR	yes
contig106:3074502	20	49	CRH	Small_INS	Het	yes
contig106:3074975	20	40	CRH	Small_INS	Het	yes
contig106:3283688	16	35	CRH	Small_INS	Het	yes
contig106:3406195	36	39	CRE	Large_DUP.Gain	ERR	yes
contig106:3407647	34	39	CRE	Large_DUP.Gain	ERR	yes
contig106:3528007	14	33	CRH	Small_INS	Het	yes
contig106:3528269	15	37	CRH	Small_INS	Het	yes
contig106:3835927	22	40	CRH	Small_INS	Het	yes
contig106:3836099	19	43	CRH	Small_INS	Het	yes
contig106:3938139	28	55	CRH	Small_INS	Het	yes
contig106:3938559	25	45	CRH	Small_INS	Het	yes
contig106:404320	29	55	CRH	Small_INS	Het	yes
contig10:6426560	40	41	CRE	Small_INS	ERR	yes
contig10:6426769	47	51	CRE	Small_INS	ERR	yes
contig106:4354691	57	64	CSE	INV	ERR	yes
contig106:4403397	36	36	CRE	Small_INS	ERR	yes
contig106:4404095	43	45	CRE	Small_INS	ERR	yes
contig106:4448419	25	51	CRH	Small_INS	Het	yes
contig106:4450154	18	39	CRH	Small_INS	Het	yes
contig106:4630434	23	45	CRH	Small_INS	Het	yes
contig106:4630983	28	51	CRH	Small_INS	Het	yes
contig106:4954889	43	44	CRE	Small_INS	ERR	yes
contig106:4955247	36	38	CRE	Small_INS	ERR	yes
contig106:5230958	30	30	CRE	Small_INS	ERR	yes
contig106:5231278	43	45	CRE	Small_INS	ERR	yes
contig106:535304	8	16	CSH	Large_Het.DEL	Het	yes
contig106:535304	8	16	CSH	Small_DEL	Het	yes
contig106:5534369	40	41	CRE	Small_INS	ERR	yes
contig106:5534793	48	50	CRE	Small_INS	ERR	yes
contig106:5583794	33	37	CRE	Small_INS	ERR	yes
contig106:5583947	35	35	CRE	Small_INS	ERR	yes
contig106:5662114	47	48	CRE	Small_INS	ERR	yes
contig106:5662532	55	56	CRE	Small_INS	ERR	yes
contig106:5719717	80	88	CSE	MJ	ERR	yes
contig106:6086876	24	27	CRE	Small_INS	ERR	yes
contig106:6087285	39	40	CRE	Small_INS	ERR	yes
contig106:6234714	24	42	CRH	Small_INS	Het	yes
contig106:6234896	26	53	CRH	Small_INS	Het	yes
contig106:6351682	21	51	CRH	Small_INS	Het	yes
contig106:6489339	28	49	CRH	Small_INS	Het	yes
contig106:6490084	16	40	CRH	Small_INS	Het	yes
contig106:6555090	23	44	CSH	Large_INS	Het	yes
contig106:6721100	47	49	CRE	Small_INS	ERR	yes
contig106:6721476	44	44	CRE	Small_INS	ERR	yes
contig106:7048781	21	48	CRH	Small_DEL	Het	yes
contig106:7049231	20	49	CRH	Small_INS	Het	yes
contig106:7070163	25	48	CRH	Small_INS	Het	yes
contig106:7070372	30	62	CRH	Small_INS	Het	yes
contig106:7134353	23	49	CRH	Small_INS	Het	yes
contig106:7134610	19	40	CRH	Small_INS	Het	yes
contig106:7134838	43	44	CRE	Small_DUP.Loss	ERR	yes
contig106:7136193	39	44	CRE	Small_DUP.Gain	ERR	yes
contig106:7146832	30	32	CRE	Small_INS	ERR	yes
contig106:7147263	37	37	CRE	Small_INS	ERR	yes
contig106:7259367	20	44	CRH	Small_INS	Het	yes
contig106:7260480	22	44	CRH	Small_INS	Het	yes
contig106:7353918	15	35	CRH	Small_INS	Het	yes
contig106:7354385	20	37	CRH	Small_INS	Het	yes
contig106:7390787	25	54	CRH	Small_INS	Het	yes
contig106:7391710	25	44	CRH	Small_INS	Het	yes
contig106:7512517	45	48	CRE	Small_INS	ERR	yes
contig106:7512880	52	52	CRE	Small_INS	ERR	yes
contig106:7548167	25	51	CRH	Small_INS	Het	yes
contig106:7549138	31	52	CRH	Small_INS	Het	yes
contig106:7835554	31	32	CRE	Small_INS	ERR	yes
contig106:7835554	31	32	CRE	Small_INS	ERR	yes
contig106:7836031	40	41	CRE	Small_INS	ERR	yes
contig106:7836031	40	41	CRE	Small_INS	ERR	yes
contig106:7880915	30	60	CSH	Large_INS	Het	yes
contig106:7958987	26	43	CRH	NA	NA	no
contig106:7958991	20	34	CRH	Small_INS	Het	yes
contig106:7958991	20	34	CRH	Small_INS	Het	yes
contig106:7959447	19	46	CRH	Small_INS	Het	yes
contig106:7959447	19	46	CRH	Small_INS	Het	yes
contig106:849296	52	61	CSE	INV	ERR	yes
contig106:961538	21	50	CRH	Small_INS	Het	yes
contig106:963175	29	51	CRH	Small_INS	Het	yes
contig10:7038413	34	34	CRE	Small_INS	ERR	yes
contig10:7039336	29	29	CRE	Small_INS	ERR	yes
contig107:1272280	23	51	CRH	Small_INS	Het	yes
contig107:1272663	22	48	CRH	Small_INS	Het	yes
contig107:132764	39	39	CRE	Small_INS	ERR	yes
contig107:133058	36	36	CRE	Small_INS	ERR	yes
contig107:1593437	7	7	CRE	Small_INS	ERR	yes
contig107:1593644	6	6	CRE	Small_INS	ERR	yes
contig107:1717355	27	49	CRH	Small_INS	Het	yes
contig107:1717890	32	63	CRH	Small_INS	Het	yes
contig10:7202074	26	47	CRH	Small_INS	Het	yes
contig10:7203209	21	45	CRH	Small_INS	Het	yes
contig107:2124311	4	4	CRE	Small_INS	ERR	yes
contig107:2124311	4	4	CRE	Small_INS	ERR	yes
contig107:2143963	29	33	CRE	Small_INS	ERR	yes
contig107:2144652	44	45	CRE	Small_INS	ERR	yes
contig107:220184	30	30	CRE	Small_INS	ERR	yes
contig107:220475	38	39	CRE	Small_INS	ERR	yes
contig107:2232155	23	45	CRH	Small_INS	Het	yes
contig107:2518084	34	34	CRE	Small_INS	ERR	yes
contig107:2518519	54	57	CRE	Small_INS	ERR	yes
contig107:2662163	7	8	CRE	Small_INS	ERR	yes
contig107:2662652	9	9	CRE	Small_INS	ERR	yes
contig107:2856514	20	39	CRH	Small_INS	Het	yes
contig107:2858130	26	50	CRH	Small_INS	Het	yes
contig107:2900752	36	39	CRE	Small_INS	ERR	yes
contig107:2901082	46	46	CRE	Small_INS	ERR	yes
contig10:731673	33	65	CRH	Small_DEL	Het	yes
contig107:321501	28	53	CRH	Small_INS	Het	yes
contig107:321917	28	52	CRH	Small_INS	Het	yes
contig10:732203	40	76	CRH	Small_INS	Het	yes
contig107:3240530	65	70	CSE	MJ	ERR	yes
contig107:3541041	25	54	CRH	Small_INS	Het	yes
contig107:3541101	22	38	CRH	Small_INS	Het	yes
contig107:3579837	26	47	CRH	Small_INS	Het	yes
contig107:3579890	16	32	CRH	Small_INS	Het	yes
contig10:7383964	31	53	CSH	Large_INS	Het	yes
contig107:3884427	40	40	CRE	Small_INS	ERR	yes
contig107:3884740	43	45	CRE	Small_INS	ERR	yes
contig107:3887352	33	33	CRE	Small_INS	ERR	yes
contig107:3887937	30	31	CRE	Small_INS	ERR	yes
contig10:7390727	40	41	CRE	Small_INS	ERR	yes
contig10:7391106	24	28	CRE	Small_INS	ERR	yes
contig10:7419627	24	50	CSH	Large_INS	Het	yes
contig10:7419627	24	50	CSH	Large_INS	Het	yes
contig107:420173	7	7	CRE	Small_DUP.Gain	ERR	yes
contig107:4313000	23	47	CRH	Small_INS	Het	yes
contig107:4313195	20	37	CRH	Small_INS	Het	yes
contig10:7441542	33	60	CRH	Small_INS	Het	yes
contig107:4431979	42	45	CRE	Small_DUP.Loss	ERR	yes
contig107:4466575	44	44	CRE	Small_INS	ERR	yes
contig107:4467067	45	46	CRE	Small_INS	ERR	yes
contig10:7455083	37	69	CSH	Large_INS	Het	yes
contig107:4805764	45	48	CRE	Small_INS	ERR	yes
contig107:4806098	49	51	CRE	Small_INS	ERR	yes
contig107:4859277	12	28	CRH	Small_INS	Het	yes
contig107:4859396	34	62	CRH	Small_INS	Het	yes
contig107:4915829	22	45	CSH	Large_INS	Het	yes
contig107:4917774	24	46	CSH	Large_INS	Het	yes
contig10:7505601	31	53	CSH	Large_Het.DEL	Het	yes
contig107:5139987	52	55	CRE	Small_INS	ERR	yes
contig107:5140296	40	42	CRE	Small_INS	ERR	yes
contig107:5273517	20	47	CRH	Small_INS	Het	yes
contig10:752919	21	44	CRH	Small_INS	Het	yes
contig10:753108	24	49	CRH	Small_INS	Het	yes
contig107:5537703	29	29	CRE	Small_INS	ERR	yes
contig107:5537703	29	29	CRE	Small_INS	ERR	yes
contig107:5537885	31	31	CRE	Small_INS	ERR	yes
contig107:5537885	31	31	CRE	Small_INS	ERR	yes
contig10:7554283	22	48	CSH	Large_Het.DEL	Het	yes
contig10:7804830	40	40	CRE	Small_INS	ERR	yes
contig10:7805275	35	37	CRE	Small_INS	ERR	yes
contig107:860469	34	34	CRE	Small_INS	ERR	yes
contig107:860821	38	38	CRE	Small_INS	ERR	yes
contig10:8056877	23	46	CRH	Small_INS	Het	yes
contig10:8057316	16	38	CRH	Small_INS	Het	yes
contig108:1016783	36	40	CRE	Small_INS	ERR	yes
contig108:1017262	41	42	CRE	Small_INS	ERR	yes
contig108:103800	22	47	CRH	Small_INS	Het	yes
contig108:10470144	23	23	CRE	Small_INS	ERR	yes
contig108:10470475	20	21	CRE	Small_INS	ERR	yes
contig108:10488312	41	93	CSH	Large_INS	Het	yes
contig108:105346	29	66	CRH	Small_INS	Het	yes
contig108:1063006	21	46	CRH	Small_INS	Het	yes
contig108:1063468	28	49	CRH	Small_INS	Het	yes
contig108:1065668	40	80	CSH	Large_INS	Het	yes
contig108:10709190	38	39	CRE	Large_DUP.Gain	ERR	yes
contig108:10710676	37	38	CRE	Large_DUP.Gain	ERR	yes
contig108:10717037	14	14	CRE	Small_INS	ERR	yes
contig108:10717586	8	10	CRE	Small_INS	ERR	yes
contig108:10905827	75	78	CSE	INV	ERR	yes
contig108:10905831	65	78	CSE	INV	ERR	yes
contig108:10949035	71	80	CSE	INV	ERR	yes
contig108:1101962	24	58	CSH	Large_INS	Het	yes
contig108:11098531	22	41	CRH	Small_INS	Het	yes
contig108:11099168	25	44	CRH	Small_INS	Het	yes
contig108:11138121	33	34	CRE	Small_INS	ERR	yes
contig108:11138512	38	39	CRE	Small_INS	ERR	yes
contig108:11329506	23	41	CRH	Small_INS	Het	yes
contig108:11330164	22	50	CRH	Small_INS	Het	yes
contig108:11365543	33	60	CRH	Small_INS	Het	yes
contig108:11365936	31	62	CRH	Small_INS	Het	yes
contig108:11596103	38	64	CRH	Small_INS	Het	yes
contig108:11601645	28	30	CRE	Small_INS	ERR	yes
contig108:11601984	27	29	CRE	Small_INS	ERR	yes
contig108:11918062	40	41	CRE	Small_INS	ERR	yes
contig108:11918886	37	37	CRE	Small_INS	ERR	yes
contig108:11977145	24	47	CRH	Small_INS	Het	yes
contig108:11977794	15	34	CRH	Small_INS	Het	yes
contig108:12124357	28	67	CSH	Large_INS	Het	yes
contig108:12156505	23	46	CSH	Large_INS	Het	yes
contig108:12396709	32	56	CRH	Small_INS	Het	yes
contig108:12397990	32	54	CRH	Small_INS	Het	yes
contig108:12584137	36	37	CRE	Small_DUP.Gain	ERR	yes
contig108:12585284	46	47	CRE	Small_DUP.Gain	ERR	yes
contig108:12587890	46	49	CSE	INV	ERR	yes
contig108:12622900	66	74	CSE	INV	ERR	yes
contig108:12637258	23	44	CRH	Small_INS	Het	yes
contig108:12638105	21	47	CRH	Small_INS	Het	yes
contig108:12763984	36	75	CSH	Large_INS	Het	yes
contig108:12808588	26	50	CSH	Large_INS	Het	yes
contig108:12932394	32	58	CRH	Small_INS	Het	yes
contig108:12934041	27	45	CRH	Small_INS	Het	yes
contig108:13191052	23	55	CRH	Small_INS	Het	yes
contig108:13191458	24	45	CRH	Small_INS	Het	yes
contig108:13781258	46	47	CRE	Small_INS	ERR	yes
contig108:13781568	47	53	CRE	Small_INS	ERR	yes
contig108:13920025	34	35	CRE	Small_INS	ERR	yes
contig108:13920463	38	40	CRE	Small_INS	ERR	yes
contig108:14278480	24	45	CRH	NA	NA	no
contig108:14278487	30	58	CRH	Small_INS	Het	yes
contig108:14278487	30	58	CRH	Small_INS	Het	yes
contig108:14280450	32	58	CRH	Small_DEL	Het	yes
contig108:14281884	26	60	CRH	Small_INS	Het	yes
contig108:14282053	18	44	CRH	Small_INS	Het	yes
contig108:14599894	18	37	CRH	Small_INS	Het	yes
contig108:14600292	28	57	CRH	Small_INS	Het	yes
contig108:14923008	19	42	CRH	Small_INS	Het	yes
contig108:15004082	32	35	CRE	Small_INS	ERR	yes
contig108:15004420	48	50	CRE	Small_INS	ERR	yes
contig108:15218233	38	81	CSH	Large_INS	Het	yes
contig108:15245741	41	76	CSH	Large_INS	Het	yes
contig108:15536460	27	56	CRH	Small_INS	Het	yes
contig108:15796946	11	13	CRE	Small_INS	ERR	yes
contig108:15797297	17	18	CRE	Small_INS	ERR	yes
contig108:15920505	20	49	CRH	Small_INS	Het	yes
contig108:16123275	22	49	CRH	Small_INS	Het	yes
contig108:16123539	24	50	CRH	Small_INS	Het	yes
contig108:16189559	30	30	CRE	Small_INS	ERR	yes
contig108:16190422	39	42	CRE	Small_INS	ERR	yes
contig108:16211051	25	49	CRH	Small_INS	Het	yes
contig108:16211463	22	44	CRH	Small_INS	Het	yes
contig108:1622821	40	41	CRE	Small_INS	ERR	yes
contig108:1622975	37	38	CRE	Small_INS	ERR	yes
contig108:16238611	38	38	CRE	Small_INS	ERR	yes
contig108:16239184	31	31	CRE	Small_INS	ERR	yes
contig108:16253598	26	46	CRH	Small_INS	Het	yes
contig108:16283969	34	36	CRE	Small_DUP.Gain	ERR	yes
contig108:16285042	30	31	CRE	Small_DUP.Gain	ERR	yes
contig108:16709502	60	66	CSE	DUP.Gain	ERR	yes
contig108:16711490	4	10	CRH	Large_DUP.Gain	ERR	yes
contig108:16750208	20	49	CRH	Small_INS	Het	yes
contig108:16821900	22	43	CRH	Small_INS	Het	yes
contig108:16823216	25	48	CRH	Small_INS	Het	yes
contig108:16876094	44	44	CRE	Small_INS	ERR	yes
contig108:16876908	38	39	CRE	Small_INS	ERR	yes
contig108:1696962	43	45	CRE	Small_INS	ERR	yes
contig108:1697439	37	38	CRE	Small_INS	ERR	yes
contig108:1712975	34	35	CRE	Small_INS	ERR	yes
contig108:1713358	45	46	CRE	Small_INS	ERR	yes
contig108:17209288	21	47	CRH	Small_INS	Het	yes
contig108:17366186	68	77	CSE	INV	ERR	yes
contig108:17386202	62	75	CSE	MJ	ERR	yes
contig108:17497759	40	40	CRE	Small_INS	ERR	yes
contig108:17498018	42	45	CRE	Small_INS	ERR	yes
contig108:17708215	32	34	CRE	Small_INS	ERR	yes
contig108:17708620	39	39	CRE	Small_INS	ERR	yes
contig108:179253	31	33	CRE	Small_INS	ERR	yes
contig108:180191	37	37	CRE	Small_INS	ERR	yes
contig108:18362423	32	66	CRH	Small_INS	Het	yes
contig108:18717517	20	44	CRH	Small_INS	Het	yes
contig108:18794101	20	50	CRH	Small_INS	Het	yes
contig108:18794586	28	56	CRH	Small_INS	Het	yes
contig108:18823638	38	38	CRE	Small_INS	ERR	yes
contig108:18823969	34	38	CRE	Small_INS	ERR	yes
contig108:18904726	22	25	CRE	Small_INS	ERR	yes
contig108:18905162	21	24	CRE	Small_INS	ERR	yes
contig108:19023142	36	36	CRE	Small_DUP.Gain	ERR	yes
contig108:19024424	38	38	CRE	Small_DUP.Gain	ERR	yes
contig108:19071214	15	15	CRE	Small_INS	ERR	yes
contig108:19071547	13	13	CRE	Small_INS	ERR	yes
contig108:19102920	29	54	CRH	Small_INS	Het	yes
contig108:19102971	21	49	CRH	Small_INS	Het	yes
contig108:19417985	24	26	CRE	Small_INS	ERR	yes
contig108:19418886	33	34	CRE	Small_INS	ERR	yes
contig108:19463205	22	40	CRH	Small_INS	Het	yes
contig108:19464307	26	48	CRH	Small_INS	Het	yes
contig108:19554478	31	32	CRE	Small_INS	ERR	yes
contig108:19554875	38	38	CRE	Small_INS	ERR	yes
contig108:19556538	25	53	CRH	Small_INS	Het	yes
contig108:19556825	27	50	CRH	Small_INS	Het	yes
contig108:19680065	31	33	CRE	Small_INS	ERR	yes
contig108:19680223	33	34	CRE	Small_INS	ERR	yes
contig108:19834391	26	50	CRH	Small_INS	Het	yes
contig108:19834992	25	51	CRH	Small_INS	Het	yes
contig108:19876563	27	47	CRH	Small_INS	Het	yes
contig108:19877616	25	42	CRH	Small_INS	Het	yes
contig108:20134920	19	23	CRE	Small_INS	ERR	yes
contig108:20135291	17	20	CRE	Small_INS	ERR	yes
contig108:20206335	39	41	CRE	Small_INS	ERR	yes
contig108:20206643	43	43	CRE	Small_INS	ERR	yes
contig108:20245863	43	43	CRE	Small_DUP.Gain	ERR	yes
contig108:20247035	42	42	CRE	Small_DUP.Gain	ERR	yes
contig108:20608917	26	48	CRH	Small_INS	Het	yes
contig108:20609088	26	56	CRH	Small_INS	Het	yes
contig108:2137276	41	42	CRE	Small_INS	ERR	yes
contig108:2137722	50	50	CRE	Small_INS	ERR	yes
contig108:21418087	22	40	CRH	Small_INS	Het	yes
contig108:21743327	27	46	CRH	Small_INS	Het	yes
contig108:21756203	4	5	CRE	Small_DEL	ERR	yes
contig108:22401273	27	45	CRH	NA	NA	no
contig108:22401277	20	35	CRH	Small_INS	Het	yes
contig108:22401277	20	35	CRH	Small_INS	Het	yes
contig108:22401772	24	49	CRH	Small_DEL	Het	yes
contig108:22417385	17	37	CRH	Small_INS	Het	yes
contig108:22417696	23	49	CRH	Small_INS	Het	yes
contig108:22468565	31	62	CRH	Small_DEL	Het	yes
contig108:22468885	27	55	CRH	Small_DEL	Het	yes
contig108:22842364	28	32	CRE	Small_DUP.Gain	ERR	yes
contig108:22843484	33	33	CRE	Small_DUP.Gain	ERR	yes
contig108:22843484	33	33	CRE	Small_DUP.Gain	ERR	yes
contig108:2329173	20	40	CRH	Small_INS	Het	yes
contig108:2330023	26	54	CRH	Small_INS	Het	yes
contig108:2728278	36	36	CRE	Small_DUP.Gain	ERR	yes
contig108:2729483	40	40	CRE	Small_DUP.Gain	ERR	yes
contig108:2985278	27	54	CRH	Small_INS	Het	yes
contig108:2986979	13	26	CSH	Large_Het.DEL	Het	yes
contig108:2986979	13	26	CSH	Small_INS	Het	yes
contig108:3041047	44	44	CRE	Small_INS	ERR	yes
contig108:3041418	41	43	CRE	Small_INS	ERR	yes
contig108:353457	18	34	CRH	Small_INS	Het	yes
contig108:353612	21	45	CRH	Small_INS	Het	yes
contig108:3640998	38	66	CRH	Small_INS	Het	yes
contig108:3641388	24	51	CRH	Small_INS	Het	yes
contig108:3681549	33	35	CRE	Small_INS	ERR	yes
contig108:3681916	46	49	CRE	Small_INS	ERR	yes
contig108:3695552	32	57	CRH	Small_INS	Het	yes
contig108:3695967	27	48	CRH	Small_INS	Het	yes
contig108:4165297	32	32	CRE	Small_INS	ERR	yes
contig108:4166218	29	30	CRE	Small_INS	ERR	yes
contig108:4272964	67	77	CSE	INV	ERR	yes
contig108:4400793	20	39	CRH	Small_INS	Het	yes
contig108:4400846	31	53	CRH	Small_INS	Het	yes
contig108:4400967	22	51	CRH	Small_INS	Het	yes
contig108:4401021	26	50	CRH	Small_INS	Het	yes
contig108:4409960	24	54	CRH	Small_INS	Het	yes
contig108:4410213	28	52	CRH	Small_INS	Het	yes
contig108:456258	53	95	CSH	Large_INS	Het	yes
contig108:4596740	31	53	CRH	Small_INS	Het	yes
contig108:4598078	25	51	CRH	Small_INS	Het	yes
contig108:4616322	28	29	CRE	Small_INS	ERR	yes
contig108:4616777	28	32	CRE	Small_INS	ERR	yes
contig108:4718860	65	68	CSE	INV	ERR	yes
contig108:480521	29	56	CSH	Large_INS	Het	yes
contig108:5018351	20	42	CRH	Small_INS	Het	yes
contig108:5018697	26	46	CRH	Small_INS	Het	yes
contig108:5018751	29	50	CRH	Small_INS	Het	yes
contig108:5032158	30	51	CRH	Small_INS	Het	yes
contig108:5032500	19	37	CRH	Small_INS	Het	yes
contig108:5315269	25	45	CRH	Small_INS	Het	yes
contig108:5315667	29	53	CRH	Small_INS	Het	yes
contig108:5523070	17	36	CRH	Small_INS	Het	yes
contig10:8561808	20	44	CRH	Small_INS	Het	yes
contig10:8562906	26	50	CRH	Small_INS	Het	yes
contig108:5664830	20	20	CRE	Small_INS	ERR	yes
contig108:5665232	31	31	CRE	Small_INS	ERR	yes
contig108:5788039	21	39	CRH	Small_INS	Het	yes
contig108:5789225	30	51	CRH	Small_INS	Het	yes
contig108:5865403	21	50	CRH	Small_INS	Het	yes
contig108:6212334	31	33	CRE	Small_INS	ERR	yes
contig108:6212753	45	47	CRE	Small_INS	ERR	yes
contig108:6769621	33	33	CRE	Small_INS	ERR	yes
contig108:6769846	36	36	CRE	Small_INS	ERR	yes
contig108:6797528	33	34	CRE	Small_INS	ERR	yes
contig108:6797983	30	31	CRE	Small_INS	ERR	yes
contig108:6867788	42	44	CRE	Small_INS	ERR	yes
contig108:6868496	48	49	CRE	Small_INS	ERR	yes
contig108:6931045	36	37	CRE	Small_DUP.Gain	ERR	yes
contig108:6932305	40	42	CRE	Small_DUP.Gain	ERR	yes
contig108:707748	11	14	CSE	INV	ERR	yes
contig108:7118056	23	48	CRH	Small_INS	Het	yes
contig108:7118431	27	51	CRH	Small_INS	Het	yes
contig108:7198110	24	48	CSH	Large_INS	Het	yes
contig108:774273	27	58	CRH	Small_INS	Het	yes
contig108:796359	20	40	CRH	Small_INS	Het	yes
contig108:796901	23	47	CRH	Small_INS	Het	yes
contig108:8100807	18	44	CRH	Small_INS	Het	yes
contig108:8100807	18	44	CRH	Small_INS	Het	yes
contig108:8100979	24	48	CRH	NA	NA	no
contig108:8100983	21	35	CRH	Small_INS	Het	yes
contig108:8100983	21	35	CRH	Small_INS	Het	yes
contig108:8127423	19	38	CRH	Small_INS	Het	yes
contig108:8128741	15	28	CRH	Small_INS	Het	yes
contig108:8360827	34	35	CRE	Small_INS	ERR	yes
contig108:8361568	47	48	CRE	Small_INS	ERR	yes
contig108:8445201	32	32	CRE	Small_INS	ERR	yes
contig108:8446036	33	33	CRE	Small_INS	ERR	yes
contig108:846958	50	54	CSE	INV	ERR	yes
contig108:846964	75	83	CSE	INV	ERR	yes
contig10:8875910	20	45	CRH	Small_INS	Het	yes
contig10:8876400	28	51	CRH	Small_INS	Het	yes
contig108:8785639	31	32	CRE	Small_INS	ERR	yes
contig108:8786562	21	26	CRE	Small_INS	ERR	yes
contig108:8812715	13	14	CRE	Small_INS	ERR	yes
contig108:8813055	5	6	CRE	Small_INS	ERR	yes
contig108:8989205	26	61	CRH	Small_INS	Het	yes
contig108:8989625	32	69	CRH	Small_INS	Het	yes
contig108:9105873	34	36	CRE	Small_INS	ERR	yes
contig108:9106192	38	39	CRE	Small_INS	ERR	yes
contig108:9230739	63	68	CSE	INV	ERR	yes
contig108:9651004	34	37	CRE	Small_INS	ERR	yes
contig108:9651321	30	32	CRE	Small_INS	ERR	yes
contig108:9735001	27	28	CRE	Small_INS	ERR	yes
contig108:9735391	30	30	CRE	Small_INS	ERR	yes
contig108:9916817	27	27	CRE	Small_INS	ERR	yes
contig108:9916993	38	42	CRE	Small_INS	ERR	yes
contig10:9010461	31	57	CRH	NA	NA	no
contig10:9010465	24	47	CRH	Small_INS	Het	yes
contig10:9010465	24	47	CRH	Small_INS	Het	yes
contig10:9012086	29	51	CRH	NA	NA	no
contig10:9012092	23	53	CRH	Small_INS	Het	yes
contig10:9012092	23	53	CRH	Small_INS	Het	yes
contig10:9020114	20	45	CRH	Small_INS	Het	yes
contig10:9020310	27	52	CRH	Small_INS	Het	yes
contig109:10131376	41	41	CRE	Small_DEL	ERR	yes
contig109:10409224	45	82	CRH	Small_INS	Het	yes
contig109:10409284	35	64	CRH	Small_INS	Het	yes
contig109:10500956	25	45	CRH	Small_DEL	Het	yes
contig109:10501358	27	51	CRH	Small_INS	Het	yes
contig109:10643277	51	55	CRE	Small_DUP.Gain	ERR	yes
contig109:10643277	51	55	CRE	Small_DUP.Gain	ERR	yes
contig109:10644742	56	58	CRE	Small_DUP.Gain	ERR	yes
contig109:1107431	49	49	CRE	Small_INS	ERR	yes
contig109:1107701	38	38	CRE	Small_INS	ERR	yes
contig109:120426	50	51	CRE	Small_INS	ERR	yes
contig109:120886	49	51	CRE	Small_INS	ERR	yes
contig109:1361541	27	29	CRE	Small_INS	ERR	yes
contig109:1361912	38	38	CRE	Small_INS	ERR	yes
contig109:1429255	22	40	CRH	Small_INS	Het	yes
contig109:1429553	23	42	CRH	Small_INS	Het	yes
contig109:1514550	60	64	CSE	INV	ERR	yes
contig109:1637122	34	58	CRH	Small_INS	Het	yes
contig109:1637475	31	56	CRH	Small_INS	Het	yes
contig109:175380	23	45	CRH	Small_INS	Het	yes
contig109:175646	24	54	CRH	Small_INS	Het	yes
contig109:1765858	34	37	CRE	Small_DUP.Gain	ERR	yes
contig109:1767210	49	51	CRE	Small_DUP.Gain	ERR	yes
contig10:9186606	28	48	CSH	Large_Het.DEL	Het	yes
contig109:1869051	25	58	CSH	Large_INS	Het	yes
contig109:1901273	23	46	CSH	Large_INS	Het	yes
contig109:2012715	28	49	CRH	Small_INS	Het	yes
contig109:2013945	28	64	CRH	Small_DEL	Het	yes
contig109:2018129	28	47	CRH	Small_INS	Het	yes
contig109:2018250	22	42	CRH	Small_INS	Het	yes
contig109:2019134	30	51	CRH	Small_INS	Het	yes
contig109:2031595	20	40	CRH	Small_INS	Het	yes
contig109:2032020	16	31	CRH	Small_INS	Het	yes
contig109:2040232	42	44	CRE	Small_INS	ERR	yes
contig109:2040596	42	44	CRE	Small_INS	ERR	yes
contig109:2191960	78	96	CSE	INV	ERR	yes
contig109:2291830	42	46	CRE	Small_INS	ERR	yes
contig109:2292246	38	43	CRE	Small_INS	ERR	yes
contig10:9235721	27	47	CRH	Small_INS	Het	yes
contig109:237938	17	42	CRH	Small_INS	Het	yes
contig109:2396557	58	71	CSE	INV	ERR	yes
contig109:241171	48	48	CRE	Small_DUP.Gain	ERR	yes
contig109:242491	40	52	CRE	Small_DUP.Gain	ERR	yes
contig109:2442590	71	85	CSE	INV	ERR	yes
contig109:2442596	64	71	CSE	INV	ERR	yes
contig109:2488077	20	50	CRH	Small_INS	Het	yes
contig109:2488235	24	51	CRH	Small_INS	Het	yes
contig109:2566053	28	49	CSH	Large_INS	Het	yes
contig109:2611050	28	29	CRE	Small_INS	ERR	yes
contig109:2611471	30	36	CRE	Small_INS	ERR	yes
contig109:2667257	32	35	CRE	Small_INS	ERR	yes
contig109:2667702	36	37	CRE	Small_INS	ERR	yes
contig109:2900043	20	50	CRH	Small_INS	Het	yes
contig109:2900466	20	46	CRH	Small_INS	Het	yes
contig109:2940747	4	4	CSE	Large_DUP.Loss	ERR	yes
contig109:3394294	32	32	CRE	Small_INS	ERR	yes
contig109:3394605	30	31	CRE	Small_INS	ERR	yes
contig10:9352444	28	56	CRH	Small_INS	Het	yes
contig10:9352768	29	63	CRH	Small_INS	Het	yes
contig109:3917909	19	40	CRH	Small_INS	Het	yes
contig109:4122662	30	30	CRE	Small_INS	ERR	yes
contig109:4122814	37	38	CRE	Small_INS	ERR	yes
contig109:4615594	28	55	CRH	Small_INS	Het	yes
contig109:4617306	26	52	CRH	Small_INS	Het	yes
contig109:4761372	75	90	CSE	MJ	ERR	yes
contig10:9511777	26	55	CRH	Small_INS	Het	yes
contig10:9512370	29	53	CRH	Small_INS	Het	yes
contig109:5255529	27	49	CRH	Small_DEL	Het	yes
contig109:5370589	2	2	CRE	Small_DEL	ERR	yes
contig109:5736144	31	53	CRH	Small_INS	Het	yes
contig109:5737130	27	56	CRH	Small_INS	Het	yes
contig109:574506	34	34	CRE	Small_INS	ERR	yes
contig109:574910	31	31	CRE	Small_INS	ERR	yes
contig109:5899554	22	42	CSH	Large_INS	Het	yes
contig109:5947161	29	51	CRH	Small_INS	Het	yes
contig109:6090173	61	69	CSE	MJ	ERR	yes
contig109:6185780	24	48	CRH	Small_INS	Het	yes
contig10:9629225	50	50	CRE	Small_DUP.Gain	ERR	yes
contig109:6316013	21	47	CRH	Small_INS	Het	yes
contig109:6316412	28	51	CRH	Small_INS	Het	yes
contig10:9665847	34	34	CRE	Small_INS	ERR	yes
contig10:9665847	34	34	CRE	Small_INS	ERR	yes
contig10:9666279	36	38	CRE	Small_INS	ERR	yes
contig10:9666279	36	38	CRE	Small_INS	ERR	yes
contig109:6747925	26	50	CSH	Large_INS	Het	yes
contig109:6868777	28	61	CRH	Small_INS	Het	yes
contig10:9689638	48	51	CRE	Small_INS	ERR	yes
contig10:9690064	50	51	CRE	Small_INS	ERR	yes
contig10:9701050	58	72	CSE	MJ	ERR	yes
contig109:7112566	41	41	CRE	Small_INS	ERR	yes
contig109:7112974	33	35	CRE	Small_INS	ERR	yes
contig109:7202258	40	41	CRE	Small_DUP.Gain	ERR	yes
contig109:7203559	43	43	CRE	Small_DUP.Gain	ERR	yes
contig10:9722985	17	36	CRH	Small_INS	Het	yes
contig109:7232267	27	50	CRH	Small_INS	Het	yes
contig109:7232267	27	50	CRH	Small_INS	Het	yes
contig109:7232988	26	52	CRH	NA	NA	no
contig109:7232992	18	44	CRH	Small_INS	Het	yes
contig109:7232992	18	44	CRH	Small_INS	Het	yes
contig10:9724710	24	53	CRH	Small_INS	Het	yes
contig109:7256017	26	45	CRH	Small_INS	Het	yes
contig109:7257451	24	43	CRH	Small_INS	Het	yes
contig10:9754019	36	36	CRE	Small_INS	ERR	yes
contig10:9754356	29	29	CRE	Small_INS	ERR	yes
contig10:9759433	75	81	CSE	MJ	ERR	yes
contig109:7777116	28	54	CRH	NA	NA	no
contig109:7777120	27	45	CRH	Small_INS	Het	yes
contig109:7777120	27	45	CRH	Small_INS	Het	yes
contig109:7777327	25	46	CRH	NA	NA	no
contig109:7777330	37	62	CRH	Small_INS	Het	yes
contig109:7777330	37	62	CRH	Small_INS	Het	yes
contig10:9784713	21	40	CRH	Small_INS	Het	yes
contig109:7884658	20	38	CRH	Small_INS	Het	yes
contig109:8054915	29	50	CSH	Large_INS	Het	yes
contig109:830354	40	43	CRE	Small_INS	ERR	yes
contig109:830657	43	44	CRE	Small_INS	ERR	yes
contig109:8413516	25	52	CSH	Large_Het.DEL	Het	yes
contig109:8530332	28	48	CRH	Small_INS	Het	yes
contig109:8530734	31	64	CRH	Small_INS	Het	yes
contig10:9898484	38	80	CRH	Small_INS	Het	yes
contig10:9899398	24	47	CRH	Small_INS	Het	yes
contig109:9202849	23	41	CRH	Small_DEL	Het	yes
contig109:9293103	30	53	CRH	Small_INS	Het	yes
contig109:9293476	25	49	CRH	Small_INS	Het	yes
contig109:9467206	20	41	CRH	Small_INS	Het	yes
contig109:9467418	23	55	CRH	Small_INS	Het	yes
contig109:9844464	23	46	CRH	Small_INS	Het	yes
contig109:9845364	30	53	CRH	Small_INS	Het	yes
contig109:9920817	22	44	CRH	Small_INS	Het	yes
contig109:9921282	22	48	CRH	Small_INS	Het	yes
contig1:10038441	3	4	CRE	Small_INS	ERR	yes
contig1:10038744	20	46	CRH	Small_INS	ERR	yes
contig110:1003350	32	35	CRE	Small_INS	ERR	yes
contig110:1004250	30	32	CRE	Small_INS	ERR	yes
contig110:1023518	28	55	CRH	Small_INS	Het	yes
contig110:1024294	32	61	CRH	Small_INS	Het	yes
contig110:1119822	40	42	CRE	Small_INS	ERR	yes
contig110:1120018	40	40	CRE	Small_INS	ERR	yes
contig110:1168994	19	20	CRE	Small_INS	ERR	yes
contig110:1169331	44	46	CRE	Small_INS	ERR	yes
contig110:119046	12	12	CRE	Small_INS	ERR	yes
contig110:119358	4	4	CRE	Small_INS	ERR	yes
contig110:1294551	19	40	CRH	Small_INS	Het	yes
contig110:1296228	24	43	CRH	Small_INS	Het	yes
contig110:135867	53	60	CSE	INV	ERR	yes
[truncated: 31,109 more rows]

## Sheet: Supplementary Data 4
Supplementary Data 4: Simulated errors missed by CRAQ (false negatives)
Simulated contig	Simulated position	Located in Repeat/Non_repeat	Simulated type	Simulated_id
contig1	860401	Repeat	Small_DUP.Gain	5
contig10	147122	Repeat	Small_DUP.Gain	97
contig10	148343	Repeat	Small_DUP.Gain	97
contig10	3572987	Repeat	Small_DUP.Gain	124
contig10	9833606	Repeat	Small_DUP.Gain	184
contig101	470735	Repeat	Small_DUP.Gain	397
contig101	2217877	Non_repeat	Small_INS	402
contig102	638542	Repeat	Small_DUP.Gain	446
contig102	5546372	Repeat	Small_DUP.Gain	474
contig102	16756020	Repeat	Small_DUP.Gain	533
contig103	17986568	Non_repeat	Small_INS	666
contig104	2112445	Repeat	Small_DUP.Loss	764
contig105	119509	Repeat	Small_INS	776
contig105	808194	Repeat	Small_INS	783
contig105	1784416	Repeat	Small_DUP.Gain	789
contig105	2675143	Repeat	Large_DUP.Loss	800
contig105	4301623	Non_repeat	Small_INS	808
contig105	4470335	Repeat	Small_INS	809
contig107	418767	Repeat	Small_DUP.Gain	1010
contig108	21426609	Non_repeat	Small_INS	1169
contig11	796931	Repeat	Small_DUP.Gain	1257
contig11	4309846	Repeat	Small_DUP.Gain	1274
contig110	7203409	Non_repeat	Small_INS	1379
contig110	7203870	Non_repeat	Small_INS	1379
contig111	144758	Repeat	Small_DUP.Gain	1382
contig111	19943087	Repeat	Small_DUP.Gain	1509
contig112	7308273	Non_repeat	Small_INS	1580
contig113	131488	Repeat	Small_INS	1778
contig113	4070078	Non_repeat	Small_INS	1804
contig113	4070468	Non_repeat	Small_INS	1805
contig114	153794	Repeat	Small_DUP.Gain	1822
contig114	155059	Repeat	Small_DUP.Gain	1822
contig114	7737976	Non_repeat	Small_INS	1875
contig116	17733302	Repeat	Small_INS	2091
contig117	1398279	Repeat	Small_DEL	2111
contig119	521996	Repeat	Small_DEL	2158
contig119	12651155	Repeat	Small_DUP.Gain	2236
contig12	144759	Repeat	Small_DUP.Gain	2252
contig12	13566604	Repeat	Small_INS	2339
contig121	1226319	Repeat	MJ	2389
contig121	1226336	Repeat	Small_DUP.Gain	2390
contig121	1227450	Repeat	Small_DUP.Gain	2390
contig121	6107365	Repeat	Small_DUP.Gain	2413
contig121	22726260	Repeat	Small_DUP.Gain	2535
contig123	118442	Repeat	Small_INS	2636
contig126	872984	Repeat	Small_DUP.Gain	2877
contig127	9155790	Repeat	Small_DUP.Gain	3045
contig127	12559647	Repeat	Small_DUP.Gain	3067
contig127	25114259	Repeat	Small_DUP.Gain	3147
contig128	130233	Repeat	Small_DUP.Gain	3201
contig128	131609	Repeat	Small_DUP.Gain	3201
contig128	5982088	Repeat	Small_INS	3251
contig13	26711488	Repeat	Small_DUP.Gain	3568
contig13	31469219	Repeat	Small_INS	3603
contig13	41754995	Repeat	Small_DUP.Gain	3663
contig130	997748	Repeat	Large_DUP.Gain	3673
contig130	8960835	Repeat	Small_DEL	3731
contig131	128586	Repeat	Small_DUP.Gain	3732
contig132	11614437	Non_repeat	Small_DEL	3872
contig133	5772367	Repeat	Small_DUP.Gain	3976
contig134	1477292	Repeat	Small_DUP.Gain	4013
contig135	3282238	Non_repeat	Small_INS	4096
contig135	9125752	Repeat	Small_DUP.Gain	4125
contig135	9126948	Repeat	Small_DUP.Gain	4125
contig135	11056814	Non_repeat	Small_INS	4134
contig135	28786766	Repeat	Small_DUP.Gain	4240
contig136	251747	Repeat	Small_DUP.Gain	4243
contig136	8619340	Repeat	Small_DUP.Gain	4297
contig136	12604982	Non_repeat	Small_INS	4323
contig136	12605417	Non_repeat	Small_INS	4323
contig136	29130340	Repeat	Small_DUP.Gain	4432
contig136	29130398	Repeat	Small_DUP.Gain	4432
contig136	30059006	Repeat	Small_DUP.Gain	4443
contig136	30060431	Repeat	Small_DUP.Gain	4443
contig137	1271693	Repeat	Small_DUP.Gain	4539
contig137	8457044	Repeat	Small_INS	4572
contig137	9980304	Repeat	Small_DUP.Gain	4581
contig137	10404961	Repeat	Small_DUP.Gain	4587
contig137	15523956	Repeat	Small_DUP.Gain	4618
contig139	5439034	Repeat	Small_DUP.Gain	4749
contig139	7770053	Repeat	Small_DUP.Gain	4765
contig14	768463	Repeat	Small_DUP.Loss	4794
contig141	230835	Repeat	Small_DUP.Gain	4970
contig142	237885	Repeat	Small_DUP.Gain	5001
contig142	611026	Repeat	Small_DUP.Gain	5005
contig142	34659266	Repeat	Small_DUP.Gain	5238
contig142	48126050	Repeat	Small_INS	5323
contig143	15823245	Repeat	Small_DUP.Gain	5439
contig144	857500	Repeat	Small_DUP.Gain	5472
contig145	131092	Repeat	Small_DUP.Gain	5546
contig145	807295	Repeat	Small_DUP.Gain	5555
contig145	808670	Repeat	Small_DUP.Gain	5555
contig145	2187931	Repeat	Small_DUP.Gain	5563
contig146	4163797	Repeat	Small_INS	5691
contig147	16252503	Repeat	Small_INS	5848
contig148	335362	Repeat	Small_DUP.Gain	5854
contig148	336728	Repeat	Small_DUP.Gain	5854
contig149	21453820	Repeat	Small_DUP.Loss	6055
contig150	439571	Repeat	Small_DUP.Gain	6096
contig150	6705389	Repeat	Small_DUP.Gain	6125
contig151	4270635	Repeat	Small_DUP.Gain	6207
contig151	19285323	Repeat	Small_DUP.Gain	6308
contig151	34767531	Repeat	Small_INS	6400
contig152	222885	Repeat	Small_DUP.Gain	6451
contig152	551455	Repeat	Small_DUP.Gain	6456
contig152	552637	Repeat	Small_DUP.Gain	6456
contig152	34739602	Repeat	Small_INS	6713
contig153	442248	Repeat	Small_INS	6755
contig153	442604	Repeat	Small_INS	6755
contig153	663434	Repeat	Small_DUP.Gain	6761
contig153	680929	Repeat	Small_DUP.Gain	6762
contig153	683056	Repeat	Small_DUP.Gain	6763
contig153	696117	Repeat	Small_DUP.Gain	6764
contig153	772502	Repeat	Small_DUP.Gain	6767
contig153	780350	Repeat	Small_DUP.Gain	6768
contig153	796229	Non_repeat	Small_DEL	6771
contig153	832170	Repeat	Small_DUP.Gain	6772
contig153	981751	Repeat	Small_DUP.Gain	6774
contig153	3506491	Repeat	Small_INS	6792
contig156	3496953	Non_repeat	Small_INS	6978
contig158	1103828	Repeat	Small_DUP.Gain	7193
contig158	2356821	Repeat	Small_DUP.Gain	7205
contig158	12554300	Repeat	Small_INS	7284
contig159	1135890	Repeat	Small_DUP.Gain	7351
contig16	4687417	Repeat	Small_INS	7445
contig16	6621572	Repeat	Small_INS	7451
contig16	28925701	Non_repeat	Small_INS	7616
contig16	28926004	Non_repeat	Small_INS	7616
contig160	371009	Repeat	Small_DUP.Gain	7757
contig160	3992703	Repeat	Small_DUP.Gain	7776
contig161	4292888	Repeat	Small_DUP.Gain	7822
contig161	15442029	Non_repeat	INV	7881
contig162	926851	Repeat	Small_DUP.Gain	8012
contig162	16087345	Repeat	Small_DEL	8117
contig163	4250550	Non_repeat	Small_INS	8153
contig164	9041368	Non_repeat	Small_INS	8232
contig17	164890	Repeat	Small_DUP.Gain	8310
contig17	1600938	Repeat	Small_DUP.Gain	8317
contig17	10300942	Repeat	Small_DUP.Gain	8394
contig18	8272655	Repeat	Small_DUP.Gain	8562
contig18	15243107	Repeat	Small_INS	8614
contig19	168028	Non_repeat	Small_INS	8615
contig19	647832	Repeat	Small_INS	8616
contig2	3580648	Repeat	Small_INS	8739
contig20	2385271	Repeat	Small_DUP.Gain	8784
contig20	16012260	Repeat	Small_INS	8883
contig20	16066498	Non_repeat	Small_INS	8885
contig20	20512760	Repeat	Large_DUP.Gain	8920
contig20	20512817	Repeat	Small_DUP.Gain	8921
contig20	25766348	Repeat	Small_INS	8964
contig21	5343249	Repeat	Small_DEL	9002
contig22	6232776	Repeat	Small_DUP.Gain	9034
contig22	11386341	Repeat	Small_INS	9081
contig22	16128650	Non_repeat	Small_INS	9115
contig22	16536551	Repeat	Small_INS	9118
contig23	182095	Repeat	Small_DUP.Gain	9124
contig23	4697057	Non_repeat	Small_INS	9157
contig23	8622450	Repeat	Small_DUP.Gain	9181
contig23	15332138	Repeat	Small_DUP.Gain	9222
contig24	31667077	Repeat	Small_DUP.Gain	9452
contig26	135919	Non_repeat	Small_INS	9657
contig27	270927	Repeat	Small_DUP.Gain	9732
contig28	340254	Repeat	Small_INS	9835
contig29	328689	Repeat	Small_DUP.Gain	9870
contig30	6088057	Repeat	Small_DUP.Gain	10058
contig31	16156749	Repeat	Small_DUP.Gain	10240
contig31	24873132	Repeat	Small_DUP.Gain	10293
contig31	28510229	Non_repeat	Small_INS	10325
contig31	28666089	Repeat	Small_INS	10326
contig33	239709	Repeat	Small_DUP.Gain	10409
contig33	2647129	Non_repeat	Small_DEL	10420
contig33	11143488	Repeat	Small_DUP.Gain	10484
contig33	26467438	Repeat	Small_DUP.Gain	10596
contig33	30597947	Repeat	Small_DUP.Gain	10630
contig33	31973604	Repeat	Small_DUP.Gain	10636
contig33	31974919	Repeat	Small_DUP.Gain	10637
contig34	7750159	Non_repeat	Small_INS	10692
contig35	1986343	Repeat	Small_DUP.Gain	10707
contig35	6713495	Repeat	Small_DUP.Gain	10738
contig35	19717820	Repeat	Small_INS	10818
contig35	20354250	Non_repeat	Small_INS	10819
contig36	158382	Repeat	Small_DUP.Gain	10835
contig36	8732116	Repeat	Small_INS	10902
contig37	282091	Repeat	Small_DUP.Gain	10916
contig38	124138	Non_repeat	Small_INS	11010
contig38	124847	Repeat	Small_INS	11010
contig38	3215392	Repeat	Small_DUP.Gain	11031
contig38	5880677	Repeat	Small_DUP.Gain	11046
contig38	7036791	Non_repeat	Small_INS	11060
contig39	4590937	Repeat	Small_DUP.Gain	11203
contig39	4592337	Repeat	Small_DUP.Gain	11203
contig4	350741	Repeat	Small_INS	11246
contig4	350741	Repeat	Small_INS	11246
contig4	2259396	Non_repeat	Small_INS	11250
contig40	1279776	Repeat	Small_INS	11275
contig40	5037433	Repeat	Small_DUP.Gain	11302
contig41	4307574	Repeat	Small_DUP.Gain	11342
contig42	3217766	Repeat	Small_DUP.Gain	11478
contig42	3219162	Repeat	Small_DUP.Gain	11478
contig43	16096629	Repeat	Small_DUP.Gain	11623
contig43	28557484	Non_repeat	Small_INS	11692
contig43	41204892	Repeat	Small_INS	11780
contig43	43216595	Repeat	Small_DUP.Gain	11795
contig43	43218438	Repeat	Small_DUP.Gain	11796
contig43	43227285	Repeat	Small_DUP.Gain	11797
contig43	43264632	Repeat	Small_DUP.Gain	11799
contig45	635987	Non_repeat	Small_INS	11851
contig46	202757	Repeat	Small_DUP.Gain	11853
contig48	162180	Repeat	Small_DEL	12008
contig48	343735	Repeat	Small_DUP.Gain	12010
contig48	2750554	Repeat	Small_DUP.Gain	12021
contig5	750830	Repeat	Small_INS	12110
contig5	1643262	Non_repeat	Small_INS	12113
contig5	1643611	Non_repeat	Small_INS	12114
contig50	148277	Repeat	Small_DUP.Gain	12159
contig50	149608	Repeat	Small_DUP.Gain	12159
contig50	1210078	Repeat	Small_DUP.Gain	12168
contig50	1211082	Repeat	Small_DUP.Gain	12168
contig53	973746	Repeat	Large_DUP.Gain	12480
contig54	4288151	Repeat	Small_DUP.Gain	12522
contig54	8142247	Non_repeat	Small_DEL	12543
contig55	119238	Non_repeat	Small_INS	12686
contig55	5704375	Repeat	Small_DUP.Gain	12731
contig56	2728430	Repeat	Small_DUP.Gain	12804
contig57	5005352	Repeat	Small_INS	13006
contig57	5005583	Non_repeat	Small_INS	13006
contig57	11126330	Repeat	Small_DUP.Gain	13041
contig58	259035	Repeat	Small_DUP.Gain	13148
contig58	14909764	Repeat	Small_DUP.Gain	13240
contig58	17593395	Repeat	Small_INS	13249
contig59	297057	Repeat	Small_INS	13389
contig6	15283316	Non_repeat	Small_INS	13525
contig60	131266	Repeat	Small_DUP.Gain	13535
contig61	143296	Repeat	Small_DEL	13606
contig61	560250	Repeat	Small_DUP.Loss	13608
contig61	604419	Repeat	Small_DUP.Gain	13610
contig63	1705162	Repeat	Small_INS	13794
contig64	106112	Repeat	Small_INS	13996
contig64	377857	Repeat	Small_INS	13997
contig67	148890	Repeat	Small_DUP.Gain	14132
contig67	1192214	Repeat	Large_DUP.Gain	14143
contig68	830925	Repeat	Small_INS	14282
contig68	14149920	Repeat	Small_DUP.Gain	14355
contig68	14812584	Repeat	Small_INS	14358
contig69	248714	Repeat	Small_DUP.Gain	14361
contig7	12233003	Repeat	Small_DUP.Gain	14468
contig7	19529009	Repeat	Small_DEL	14535
contig7	23659351	Repeat	Small_INS	14557
contig71	5157265	Non_repeat	Small_INS	14742
contig71	5158021	Non_repeat	Small_INS	14742
contig71	11733384	Repeat	Small_DUP.Gain	14784
contig72	1629381	Repeat	Small_DUP.Gain	14790
contig72	1630791	Repeat	Small_DUP.Gain	14790
contig72	6987169	Repeat	Small_INS	14835
contig72	22699740	Non_repeat	Small_INS	14951
contig72	26257367	Non_repeat	Small_INS	14968
contig73	144451	Repeat	Small_DUP.Gain	15001
contig73	1115398	Repeat	Small_DUP.Gain	15012
contig74	9759295	Non_repeat	Small_DEL	15240
contig74	13080918	Repeat	Small_DUP.Gain	15269
contig74	14309077	Non_repeat	Small_INS	15279
contig76	384051	Repeat	Small_DUP.Gain	15420
contig76	5411900	Non_repeat	Small_INS	15453
contig76	6865679	Repeat	Small_INS	15465
contig77	525641	Repeat	Small_DUP.Gain	15633
contig78	13007848	Repeat	Small_DUP.Gain	15803
contig8	12147154	Repeat	Small_INS	16145
contig8	12517818	Repeat	Small_DUP.Gain	16150
contig8	12518859	Repeat	Small_DUP.Gain	16150
contig8	13142590	Non_repeat	Small_INS	16155
contig8	13143018	Non_repeat	Small_INS	16155
contig8	15095845	Non_repeat	Small_INS	16170
contig8	15096647	Non_repeat	Small_INS	16170
contig8	21755094	Repeat	Small_INS	16220
contig80	5590169	Repeat	Small_DUP.Gain	16314
contig82	2979757	Repeat	Small_DUP.Gain	16434
contig82	2980769	Repeat	Small_DUP.Gain	16434
contig82	15175794	Repeat	Small_DUP.Loss	16500
contig83	187721	Repeat	Small_DUP.Gain	16671
contig83	188882	Repeat	Small_DUP.Gain	16671
contig83	3242026	Repeat	Large_DUP.Gain	16688
contig83	20529572	Repeat	Small_DUP.Gain	16829
contig84	6504793	Repeat	Small_INS	16882
contig84	12808769	Repeat	Small_DUP.Gain	16938
contig84	14222501	Repeat	Small_DEL	16951
contig84	16529928	Repeat	Small_DUP.Gain	16980
contig84	22934674	Repeat	Small_INS	17019
contig85	4801604	Repeat	Small_DUP.Gain	17045
contig86	4326105	Non_repeat	Small_INS	17170
contig86	5463652	Non_repeat	Small_INS	17184
contig86	8240965	Repeat	Small_DUP.Gain	17211
contig86	13784233	Non_repeat	Small_DEL	17249
contig87	3003194	Repeat	Small_DUP.Loss	17266
contig89	220122	Repeat	Small_DUP.Gain	17487
contig89	2901013	Repeat	Small_DUP.Gain	17508
contig89	9543374	Repeat	Small_DUP.Gain	17553
contig9	294965	Repeat	Small_DUP.Gain	17650
contig9	2013649	Repeat	Small_INS	17663
contig9	5322404	Repeat	Small_INS	17684
contig9	22173082	Non_repeat	Small_INS	17788
contig90	150599	Repeat	Small_DUP.Gain	17792
contig90	151975	Repeat	Small_DUP.Gain	17792
contig90	1259465	Repeat	Small_DUP.Gain	17799
contig90	6355445	Non_repeat	Small_INS	17844
contig90	13714119	Repeat	Small_DUP.Gain	17904
contig90	37396124	Repeat	Small_INS	18060
contig91	207183	Repeat	Small_DUP.Gain	18093
contig91	208324	Repeat	Small_DUP.Gain	18093
contig92	5336780	Repeat	Small_DUP.Gain	18157
contig92	12892886	Non_repeat	Small_INS	18214
contig92	21259325	Repeat	Small_DUP.Gain	18262
contig93	1310296	Repeat	Small_DUP.Gain	18278
contig93	10294041	Repeat	Small_DUP.Gain	18343
contig93	10295339	Repeat	Small_DUP.Gain	18344
contig95	263312	Non_repeat	Small_INS	18508
contig96	3078627	Repeat	Small_DUP.Gain	18563
contig96	3413157	Repeat	Small_DEL	18569
contig97	143030	Repeat	Small_DUP.Gain	18732
contig97	1055030	Repeat	Small_DUP.Gain	18744
contig97	3341647	Repeat	Small_DUP.Gain	18751
contig97	3342959	Repeat	Small_DUP.Gain	18751
contig97	9583184	Repeat	Small_DUP.Gain	18793
contig98	5054023	Repeat	Small_DUP.Gain	18871
contig99	196742	Repeat	Small_DUP.Gain	19012
contig99	1008667	Repeat	Small_INS	19019
contig99	29275476	Repeat	Small_INS	19199
contig99	29277081	Repeat	Small_DUP.Gain	19200
contig149	21455158	Repeat	Small_DUP.Loss	6056
contig50	9859257	Repeat	Small_DUP.Gain	12230
contig102	16765713	Repeat	Small_DUP.Gain	537
contig90	23522518	Repeat	Large_DUP.Loss	17963
contig113	337493	Repeat	Small_DUP.Gain	1780
contig163	299222	Repeat	Small_DUP.Gain	8123
contig135	164018	Repeat	Small_DUP.Gain	4075
contig41	4307624	Repeat	Small_DUP.Gain	11342
contig153	893899	Repeat	Small_DUP.Gain	6773
contig7	12231866	Repeat	Small_DUP.Gain	14468
contig50	1210139	Repeat	Small_DUP.Gain	12169
contig144	3549963	Repeat	Small_DUP.Gain	5491
contig126	11772205	Repeat	Small_DUP.Gain	2953
contig97	12123386	Repeat	Small_DUP.Gain	18812
contig35	21932670	Repeat	Small_DUP.Gain	10829
contig13	12265359	Repeat	Small_DUP.Gain	3471
contig7	11739389	Repeat	Small_DUP.Gain	14460
contig94	21784750	Repeat	Small_DUP.Gain	18505
contig155	8702334	Repeat	Small_DUP.Gain	6920
contig150	6705440	Repeat	Small_DUP.Gain	6125
contig71	10754464	Repeat	Small_DUP.Gain	14775
contig83	18982401	Repeat	Small_DUP.Gain	16813
contig46	8109293	Repeat	Small_DUP.Gain	11906
contig108	22842419	Repeat	Small_DUP.Gain	1178
contig130	7328910	Repeat	Small_DUP.Gain	3714
contig68	14149971	Repeat	Small_DUP.Gain	14355
contig133	5771118	Repeat	Small_DUP.Gain	3975
contig153	747392	Repeat	Small_DUP.Gain	6766
contig102	506140	Repeat	Small_DUP.Gain	444
contig67	148947	Repeat	Small_DUP.Gain	14132
contig31	26560068	Repeat	Small_DUP.Gain	10313
contig5	6743346	Repeat	Small_DUP.Gain	12138
contig30	14602648	Repeat	Small_DUP.Gain	10111
contig48	2750605	Repeat	Small_DUP.Gain	12021
contig10	3571888	Repeat	Small_DUP.Gain	124
contig148	11544297	Repeat	Small_DUP.Gain	5915
contig71	169032	Repeat	Large_DUP.Gain	14714
contig33	11142066	Repeat	Small_DUP.Gain	10484
contig102	16756070	Repeat	Small_DUP.Gain	533
contig24	31667135	Repeat	Small_DUP.Gain	9452
contig121	6107425	Repeat	Small_DUP.Gain	2413
contig159	145383	Repeat	Small_DUP.Gain	7342
contig73	17791042	Repeat	Small_DUP.Gain	15124
contig94	592352	Repeat	Small_DUP.Gain	18376
contig142	612330	Repeat	Small_DUP.Gain	5005
contig101	4125316	Repeat	Small_DUP.Gain	413
contig153	793238	Repeat	Small_DUP.Gain	6770
contig24	32201068	Repeat	Small_DUP.Gain	9453
contig137	15524008	Repeat	Small_DUP.Gain	4618
contig58	260297	Repeat	Small_DUP.Gain	13148
contig134	8081832	Repeat	Small_DUP.Gain	4059
contig77	15994129	Repeat	Small_DUP.Gain	15726
contig43	43264692	Repeat	Small_DUP.Gain	11799
contig151	17649147	Repeat	Small_DUP.Gain	6293
contig31	5910396	Repeat	Small_DUP.Gain	10164
contig33	31973661	Repeat	Small_DUP.Gain	10636
contig67	12939117	Repeat	Large_DUP.Loss	14232
contig43	16096679	Repeat	Small_DUP.Gain	11623
contig66	4631566	Repeat	Small_DUP.Gain	14110
contig135	164070	Repeat	Small_DUP.Gain	4075
contig153	696177	Repeat	Small_DUP.Gain	6764
contig103	11996295	Repeat	Large_DUP.Gain	618
contig103	21354555	Repeat	Large_DUP.Loss	685
contig153	641897	Repeat	Small_DUP.Gain	6760
contig83	20569505	Repeat	Small_DUP.Gain	16830
contig76	3176873	Repeat	Small_DUP.Gain	15434
contig151	17647679	Repeat	Small_DUP.Gain	6292
contig126	11773265	Repeat	Small_DUP.Gain	2954
contig61	1691405	Repeat	Small_DUP.Gain	13616
contig12	11356834	Repeat	Small_DUP.Gain	2321
contig78	268470	Repeat	Small_DUP.Gain	15731
contig84	16529979	Repeat	Small_DUP.Gain	16980
contig9	295017	Repeat	Small_DUP.Gain	17650
contig151	19285381	Repeat	Small_DUP.Gain	6309
contig89	2899865	Repeat	Small_DUP.Gain	17507
contig96	19501117	Repeat	Small_DUP.Gain	18690
contig73	144453	Repeat	Small_DUP.Gain	15002
contig24	9615728	Repeat	Small_DUP.Gain	9300
contig134	1926421	Repeat	Small_DUP.Gain	4018
contig54	9145534	Repeat	Small_DUP.Gain	12551
contig72	1630793	Repeat	Small_DUP.Gain	14792
contig32	3745178	Repeat	Small_DUP.Gain	10354
contig101	4125372	Repeat	Small_DUP.Gain	414
contig126	135354	Repeat	Small_DUP.Gain	2869
contig12	11357960	Repeat	Small_DUP.Gain	2322
contig103	6827646	Repeat	Small_DUP.Gain	582
contig153	664772	Repeat	Small_DUP.Gain	6761
contig86	5488220	Repeat	Small_DUP.Gain	17185
contig113	4651119	Repeat	Small_DUP.Gain	1811
contig124	2758790	Repeat	Small_DUP.Gain	2669
contig93	10295341	Repeat	Small_DUP.Gain	18343
contig162	135982	Repeat	Small_DUP.Gain	8004
contig15	325471	Repeat	Small_DUP.Gain	6060
contig147	15496347	Repeat	Small_DUP.Gain	5844
contig74	13079896	Repeat	Small_DUP.Gain	15269
contig37	12392390	Repeat	Small_DUP.Gain	10993
contig77	12918840	Repeat	Small_DUP.Gain	15708
contig33	7133077	Repeat	Small_DUP.Gain	10448
contig131	128641	Repeat	Small_DUP.Gain	3732
contig99	196792	Repeat	Small_DUP.Gain	19012
contig93	1310353	Repeat	Small_DUP.Gain	18279
contig71	203830	Repeat	Large_DUP.Gain	14714
contig37	8655341	Repeat	Small_DUP.Gain	10970
contig96	10759617	Repeat	Small_DUP.Loss	18632
contig27	270979	Repeat	Small_DUP.Gain	9732
contig96	3077346	Repeat	Small_DUP.Gain	18563
contig71	7942821	Repeat	Large_DUP.Gain	14760
contig100	22364777	Repeat	Small_DUP.Gain	348
contig39	11282854	Repeat	Small_DUP.Gain	11237
contig111	19944557	Repeat	Small_DUP.Gain	1510
contig127	2922743	Repeat	Large_DUP.Gain	3005
contig105	19575573	Repeat	Small_DUP.Gain	924
contig70	127313	Repeat	Small_DUP.Gain	14639
contig77	15995561	Repeat	Small_DUP.Gain	15727
contig24	32201008	Repeat	Small_DUP.Gain	9453
contig134	1477298	Repeat	Small_DUP.Gain	4013
contig71	10755600	Repeat	Small_DUP.Gain	14776
contig35	1986397	Repeat	Small_DUP.Gain	10707
contig146	5133282	Repeat	Small_DUP.Gain	5698
contig90	5317655	Repeat	Small_DUP.Gain	17838
contig153	1043043	Repeat	Small_DUP.Gain	6776
contig142	239204	Repeat	Small_DUP.Gain	5002
contig50	1211084	Repeat	Small_DUP.Gain	12170
contig153	772557	Repeat	Small_DUP.Gain	6767
contig153	832220	Repeat	Small_DUP.Gain	6772
contig13	39153077	Repeat	Small_DUP.Gain	3644
contig57	154342	Repeat	Small_DUP.Loss	12977
contig10	9629279	Repeat	Small_DUP.Gain	175
contig127	8638727	Repeat	Large_DUP.Gain	3040
contig76	382750	Repeat	Small_DUP.Gain	15420
contig86	8241017	Repeat	Small_DUP.Gain	17211
contig84	19241134	Repeat	Small_DUP.Gain	17001
contig26	276070	Repeat	Small_DUP.Gain	9660
contig127	8598156	Repeat	Large_DUP.Gain	3040
contig113	4649924	Repeat	Small_DUP.Gain	1810
contig46	8109242	Repeat	Small_DUP.Gain	11906
contig153	506124	Repeat	Small_DUP.Gain	6756
contig84	208616	Repeat	Large_DUP.Gain	16845
contig77	620705	Repeat	Small_DUP.Gain	15635
contig157	11051976	Repeat	Small_DUP.Gain	7131
contig58	38012251	Repeat	Small_DUP.Gain	13374
contig152	36519694	Repeat	Small_DUP.Gain	6728
contig127	28780448	Repeat	Small_DUP.Gain	3167
contig17	164947	Repeat	Small_DUP.Gain	8310
contig11	796986	Repeat	Small_DUP.Gain	1257
contig17	26499015	Repeat	Small_DUP.Gain	8505
contig43	31263283	Repeat	Small_DUP.Gain	11710
contig163	5426103	Repeat	Small_DUP.Gain	8162
contig99	21875191	Repeat	Small_DUP.Gain	19151
contig137	150781	Repeat	Small_DUP.Gain	4524
contig18	5776070	Repeat	Small_DUP.Gain	8541
contig46	19127765	Repeat	Small_DUP.Gain	11976
contig74	11610201	Repeat	Small_DUP.Gain	15259
contig67	18054273	Repeat	Small_DUP.Gain	14256
contig159	1136996	Repeat	Small_DUP.Gain	7351
contig20	23211907	Repeat	Small_DUP.Gain	8943
contig39	11281728	Repeat	Small_DUP.Gain	11236
contig66	662467	Repeat	Small_DUP.Gain	14091
contig114	10091257	Repeat	Small_DUP.Gain	1896
contig164	9041939	Non_repeat	Small_INS	8233
contig43	257771	Non_repeat	Small_INS	11515
contig12	13566143	Non_repeat	Small_INS	2339
contig33	16500029	Non_repeat	Small_INS	10520
contig35	20362694	Non_repeat	Small_INS	10820
contig31	5497430	Non_repeat	Small_INS	10158
contig93	15161887	Non_repeat	Small_INS	18371
contig86	5253767	Non_repeat	Small_INS	17180
contig10	10871682	Non_repeat	Small_INS	191
contig3	118416	Non_repeat	Small_INS	9903
contig136	277021	Non_repeat	Small_INS	4244
contig16	40983554	Non_repeat	Small_INS	7694
contig35	20362271	Non_repeat	Small_INS	10820
contig112	5697144	Non_repeat	Small_INS	1567
contig136	276620	Non_repeat	Small_INS	4244
contig56	378235	Non_repeat	Small_INS	12786
contig43	43355870	Non_repeat	Small_INS	11801
contig24	40945462	Non_repeat	Small_INS	9508
contig59	611597	Non_repeat	Small_INS	13392
contig138	3687962	Non_repeat	Small_INS	4694
contig137	8457521	Non_repeat	Small_INS	4572
contig126	116506	Non_repeat	Small_INS	2868
contig116	17732956	Non_repeat	Small_INS	2091
contig130	8960647	Non_repeat	Small_INS	3730
contig54	9163025	Non_repeat	Small_INS	12552
contig5	750382	Non_repeat	Small_INS	12110
contig95	115808	Non_repeat	Small_INS	18507
contig68	14598172	Non_repeat	Small_INS	14357
contig43	43355614	Non_repeat	Small_INS	11801
contig123	118821	Non_repeat	Small_INS	2636

## Sheet: Supplementary Data 5
Supplementary Data 5: Potential error locus in the HiCanu assembly of D. melanogaster hybrid F1
The breakage location		Coverage of clipped-reads at breakage	Local coverage near breakage	Category
tig00000001	10457253	23	25	CSE
tig00000031	20131412	19	20	CSE
tig00000519	1353423	51	51	CSE
tig00000519	8680429	14	15	CSE
tig00000623	387838	17	27	CSE
tig00000623	2130769	34	34	CSE
tig00000678	335480	31	31	CSE
tig00000678	1247033	20	20	CSE
tig00000678	1273488	28	34	CSE
tig00000794	530309	4	4	CSE
tig00000794	1205054	20	31	CSE
tig00000810	117839	3	4	CSE
tig00000810	180796	8	8	CSE
tig00000810	533993	3	4	CSE
tig00000810	600706	6	7	CSE
tig00000814	278470	21	21	CSE
tig00000873	169928	8	13	CSE
tig00000876	248604	23	30	CSE
tig00001006	171767	2	3	CSE
tig00001050	51306	24	24	CSE
tig00001073	60837	2	2	CSE
tig00003567	8559651	22	24	CSE
tig00003567	15858560	37	37	CSE
tig00003571	277610	2	3	CSE
tig00003571	301023	4	5	CSE
tig00000001	11432739	26	45	CSH
tig00000001	6972964	10	23	CSH
tig00000031	56327	17	34	CSH
tig00000031	20126268	33	61	CSH
tig00000519	8200437	10	22	CSH
tig00000519	8685925	14	24	CSH
tig00000794	720699	2	4	CSH
tig00000810	28767	3	7	CSH
tig00000810	319203	4	9	CSH
tig00000810	378884	5	10	CSH
tig00000829	465467	33	57	CSH
tig00000829	731559	9	22	CSH
tig00000847	15707	8	17	CSH
tig00000863	237981	8	18	CSH
tig00000863	713496	3	7	CSH
tig00000873	31747	7	17	CSH
tig00000899	392220	13	25	CSH
tig00000911	33700	9	18	CSH
tig00001094	39265	5	12	CSH
tig00001228	9328	9	16	CSH
tig00003567	4853242	12	28	CSH
tig00003567	8559603	24	48	CSH
tig00003567	8560065	17	38	CSH
tig00003567	15486385	21	49	CSH
tig00003567	15695402	43	80	CSH
tig00003567	15704124	48	89	CSH
tig00003571	157900	3	5	CSH
tig00000794	104717	8	15	CSH
tig00003567	15547244	12	19	CSH
tig00000001	122460	26	61	CRH
tig00000001	151315	22	53	CRH
tig00000001	151808	25	48	CRH
tig00000001	183196	28	63	CRH
tig00000001	213235	37	86	CRH
tig00000001	239402	28	66	CRH
tig00000001	268848	26	62	CRH
tig00000001	283180	31	70	CRH
tig00000001	434384	30	66	CRH
tig00000001	434418	32	64	CRH
tig00000001	524001	39	92	CRH
tig00000001	636348	47	111	CRH
tig00000001	678659	44	105	CRH
tig00000001	681478	31	73	CRH
tig00000001	768246	29	58	CRH
tig00000001	769512	25	60	CRH
tig00000001	769543	35	79	CRH
tig00000001	825341	37	85	CRH
tig00000001	869279	23	57	CRH
tig00000001	996521	10	24	CRH
tig00000001	1077389	31	75	CRH
tig00000001	1100326	19	41	CRH
tig00000001	1204088	34	83	CRH
tig00000001	1240510	33	73	CRH
tig00000001	1287051	41	84	CRH
tig00000001	1287081	48	86	CRH
tig00000001	1310019	29	67	CRH
tig00000001	1310051	27	60	CRH
tig00000001	1675482	57	141	CRH
tig00000001	2236461	2	4	CRH
tig00000001	2277359	5	10	CRH
tig00000001	2329194	2	5	CRH
tig00000001	2367914	6	14	CRH
tig00000001	2743665	12	30	CRH
tig00000001	3217679	34	69	CRH
tig00000001	3223253	26	63	CRH
tig00000001	3256610	35	82	CRH
tig00000001	3281458	25	52	CRH
tig00000001	3292167	36	79	CRH
tig00000001	3309536	26	57	CRH
tig00000001	3312565	24	56	CRH
tig00000001	3336071	33	76	CRH
tig00000001	3336109	27	65	CRH
tig00000001	3358411	39	73	CRH
tig00000001	3358442	25	51	CRH
tig00000001	3383510	25	61	CRH
tig00000001	3393266	6	12	CRH
tig00000001	3393273	2	5	CRH
tig00000001	3393689	11	24	CRH
tig00000001	3393906	10	22	CRH
tig00000001	3412943	24	56	CRH
tig00000001	3412980	29	59	CRH
tig00000001	3432083	33	75	CRH
tig00000001	3433352	31	63	CRH
tig00000001	3440991	33	73	CRH
tig00000001	3536065	27	64	CRH
tig00000001	3538081	22	54	CRH
tig00000001	3540519	9	22	CRH
tig00000001	3610660	35	61	CRH
tig00000001	3624367	23	54	CRH
tig00000001	3722173	34	73	CRH
tig00000001	3742568	9	18	CRH
tig00000001	3793826	18	38	CRH
tig00000001	3848902	24	54	CRH
tig00000001	3848991	19	46	CRH
tig00000001	3877271	25	58	CRH
tig00000001	3905252	31	72	CRH
tig00000001	3906068	24	59	CRH
tig00000001	3911938	40	89	CRH
tig00000001	3953617	29	69	CRH
tig00000001	3963277	32	60	CRH
tig00000001	4008577	24	60	CRH
tig00000001	4053807	17	35	CRH
tig00000001	4061992	18	40	CRH
tig00000001	4062964	25	58	CRH
tig00000001	4069647	34	72	CRH
tig00000001	4069822	31	60	CRH
tig00000001	4104324	49	104	CRH
tig00000001	4133395	28	55	CRH
tig00000001	4133423	25	50	CRH
tig00000001	4167945	38	88	CRH
tig00000001	4170522	27	66	CRH
tig00000001	4203869	30	65	CRH
tig00000001	4277924	32	61	CRH
tig00000001	4359827	22	51	CRH
tig00000001	4426394	33	78	CRH
tig00000001	4444905	24	54	CRH
tig00000001	4538342	15	34	CRH
tig00000001	4566359	26	59	CRH
tig00000001	4589618	19	47	CRH
tig00000001	4615835	15	29	CRH
tig00000001	4618190	28	67	CRH
tig00000001	4631363	12	30	CRH
tig00000001	4670757	28	64	CRH
tig00000001	4724014	39	92	CRH
tig00000001	4749036	29	72	CRH
tig00000001	4803113	27	55	CRH
tig00000001	4808645	9	22	CRH
tig00000001	4808655	13	26	CRH
tig00000001	4819167	27	59	CRH
tig00000001	4833953	12	30	CRH
tig00000001	4836266	35	66	CRH
tig00000001	4857137	26	44	CRH
tig00000001	4868655	15	35	CRH
tig00000001	4893695	17	40	CRH
tig00000001	4957640	21	46	CRH
tig00000001	5090264	29	66	CRH
tig00000001	5098314	29	70	CRH
tig00000001	5309271	17	41	CRH
tig00000001	5325195	46	77	CRH
tig00000001	5336521	25	51	CRH
tig00000001	5345659	24	57	CRH
tig00000001	5374171	24	51	CRH
tig00000001	5403936	24	42	CRH
tig00000001	5411292	20	42	CRH
tig00000001	5469617	22	55	CRH
tig00000001	5502702	26	62	CRH
tig00000001	5529002	44	77	CRH
tig00000001	5529019	39	77	CRH
tig00000001	5533142	44	80	CRH
tig00000001	5540320	28	60	CRH
tig00000001	5541313	51	101	CRH
tig00000001	5546280	35	62	CRH
tig00000001	5707375	28	60	CRH
tig00000001	5784227	26	49	CRH
tig00000001	5791692	27	60	CRH
tig00000001	5808215	18	45	CRH
tig00000001	5808297	20	44	CRH
tig00000001	5808335	29	57	CRH
tig00000001	5810505	3	5	CRH
tig00000001	5812250	30	74	CRH
tig00000001	5893201	23	57	CRH
tig00000001	5998797	31	57	CRH
tig00000001	6108035	22	51	CRH
tig00000001	6108055	30	51	CRH
tig00000001	6112040	34	70	CRH
tig00000001	6122988	19	40	CRH
tig00000001	6123372	31	69	CRH
tig00000001	6200275	25	62	CRH
tig00000001	6204184	41	91	CRH
tig00000001	6277757	25	62	CRH
tig00000001	6300535	24	49	CRH
tig00000001	6300683	18	36	CRH
tig00000001	6302786	18	35	CRH
tig00000001	6316537	20	49	CRH
tig00000001	6319436	32	62	CRH
tig00000001	6356436	30	68	CRH
tig00000001	6356466	31	69	CRH
tig00000001	6395416	28	54	CRH
tig00000001	6401009	32	69	CRH
tig00000001	6418947	26	57	CRH
tig00000001	6418979	34	64	CRH
tig00000001	6442954	32	70	CRH
tig00000001	6442993	29	59	CRH
tig00000001	6468744	11	25	CRH
tig00000001	6468762	22	41	CRH
tig00000001	6474322	10	21	CRH
tig00000001	6474334	25	43	CRH
tig00000001	6516642	24	51	CRH
tig00000001	6516752	29	70	CRH
tig00000001	6519628	23	52	CRH
tig00000001	6531668	12	26	CRH
tig00000001	6537302	22	53	CRH
tig00000001	6608631	21	43	CRH
tig00000001	6690748	31	72	CRH
tig00000001	6754609	19	45	CRH
tig00000001	6763548	28	68	CRH
tig00000001	6839021	28	57	CRH
tig00000001	6873580	33	73	CRH
tig00000001	6940105	26	59	CRH
tig00000001	6947318	33	65	CRH
tig00000001	6970942	28	55	CRH
tig00000001	6970960	30	64	CRH
tig00000001	6987083	16	29	CRH
tig00000001	7012498	13	26	CRH
tig00000001	7012524	15	32	CRH
tig00000001	7014179	25	50	CRH
tig00000001	7016707	28	67	CRH
tig00000001	7017920	27	56	CRH
tig00000001	7030415	22	46	CRH
tig00000001	7037145	17	42	CRH
tig00000001	7037598	9	18	CRH
tig00000001	7056004	18	41	CRH
tig00000001	7056050	32	60	CRH
tig00000001	7072959	23	39	CRH
tig00000001	7123090	32	71	CRH
tig00000001	7125466	38	82	CRH
tig00000001	7125509	30	70	CRH
tig00000001	7147513	28	69	CRH
tig00000001	7154622	33	68	CRH
tig00000001	7218196	25	48	CRH
tig00000001	7229988	22	54	CRH
tig00000001	7257597	27	65	CRH
tig00000001	7355031	35	71	CRH
tig00000001	7355125	31	52	CRH
tig00000001	7355136	24	47	CRH
tig00000001	7382069	29	58	CRH
tig00000001	7385291	35	71	CRH
tig00000001	7385334	29	69	CRH
tig00000001	7398314	20	42	CRH
tig00000001	7412208	15	31	CRH
tig00000001	7416316	15	29	CRH
tig00000001	7416356	16	34	CRH
tig00000001	7462815	34	79	CRH
tig00000001	7475403	25	60	CRH
tig00000001	7505686	26	65	CRH
tig00000001	7513489	31	67	CRH
tig00000001	7535372	24	59	CRH
tig00000001	7544105	27	60	CRH
tig00000001	7683211	57	112	CRH
tig00000001	7886016	55	99	CRH
tig00000001	7896023	19	35	CRH
tig00000001	7896041	22	51	CRH
tig00000001	7985192	29	70	CRH
tig00000001	8005448	24	54	CRH
tig00000001	8005505	31	56	CRH
tig00000001	8063332	16	36	CRH
tig00000001	8063372	18	39	CRH
tig00000001	8067837	18	44	CRH
tig00000001	8113853	29	60	CRH
tig00000001	8113890	43	78	CRH
tig00000001	8168702	31	72	CRH
tig00000001	8197811	27	62	CRH
tig00000001	8242876	24	57	CRH
tig00000001	8247522	21	46	CRH
tig00000001	8312927	24	59	CRH
tig00000001	8363072	45	80	CRH
tig00000001	8363094	30	65	CRH
tig00000001	8363890	15	37	CRH
tig00000001	8364959	23	56	CRH
tig00000001	8364997	36	76	CRH
tig00000001	8382054	35	64	CRH
tig00000001	8465247	55	105	CRH
tig00000001	8465318	63	125	CRH
tig00000001	8503576	35	75	CRH
tig00000001	8511223	25	43	CRH
tig00000001	8550914	27	55	CRH
tig00000001	8571095	36	84	CRH
tig00000001	8632028	23	57	CRH
tig00000001	8643031	24	43	CRH
tig00000001	8706322	26	51	CRH
tig00000001	8706341	28	67	CRH
tig00000001	8709571	35	73	CRH
tig00000001	8726525	32	68	CRH
tig00000001	8726545	30	68	CRH
tig00000001	8728003	32	70	CRH
tig00000001	8750763	25	59	CRH
tig00000001	8770483	23	49	CRH
tig00000001	8770815	25	49	CRH
tig00000001	8770822	43	72	CRH
tig00000001	8773148	36	74	CRH
tig00000001	8855763	21	50	CRH
tig00000001	8876016	26	63	CRH
tig00000001	8884285	36	82	CRH
tig00000001	8885925	19	47	CRH
tig00000001	8964895	20	45	CRH
tig00000001	8972570	25	47	CRH
tig00000001	8980734	18	43	CRH
tig00000001	9056632	36	88	CRH
tig00000001	9061831	35	81	CRH
tig00000001	9097444	24	60	CRH
tig00000001	9100847	31	74	CRH
tig00000001	9170055	30	70	CRH
tig00000001	9280333	15	31	CRH
tig00000001	9286749	10	22	CRH
tig00000001	9291287	23	42	CRH
tig00000001	9327533	39	84	CRH
tig00000001	9338271	37	84	CRH
tig00000001	9447556	20	50	CRH
tig00000001	9447598	26	57	CRH
tig00000001	9467973	28	62	CRH
tig00000001	9468523	41	77	CRH
tig00000001	9503738	28	66	CRH
tig00000001	9540091	30	72	CRH
tig00000001	9559943	31	59	CRH
tig00000001	9583388	39	76	CRH
tig00000001	9612723	12	22	CRH
tig00000001	9677986	30	74	CRH
tig00000001	9754816	32	77	CRH
tig00000001	9764122	24	57	CRH
tig00000001	9766000	15	26	CRH
tig00000001	9771667	43	93	CRH
tig00000001	9856458	27	66	CRH
tig00000001	9911849	28	69	CRH
tig00000001	9934566	43	88	CRH
tig00000001	9941265	27	63	CRH
tig00000001	9949305	45	89	CRH
tig00000001	10087385	33	77	CRH
tig00000001	10087415	33	71	CRH
tig00000001	10201673	30	74	CRH
tig00000001	10212967	25	55	CRH
tig00000001	10238780	26	60	CRH
tig00000001	10238801	29	64	CRH
tig00000001	10241984	6	11	CRH
tig00000001	10294966	16	38	CRH
tig00000001	10301494	22	42	CRH
tig00000001	10338926	21	36	CRH
tig00000001	10341730	18	40	CRH
tig00000001	10358989	24	58	CRH
tig00000001	10375595	3	7	CRH
tig00000001	10378113	37	88	CRH
tig00000001	10378231	25	56	CRH
tig00000001	10387918	33	61	CRH
tig00000001	10429195	23	51	CRH
tig00000001	10434703	27	57	CRH
tig00000001	10434779	26	51	CRH
tig00000001	10483835	28	62	CRH
tig00000001	10508798	26	61	CRH
tig00000001	10528372	26	51	CRH
tig00000001	10566064	44	110	CRH
tig00000001	10588298	49	98	CRH
tig00000001	10632047	42	78	CRH
tig00000001	10644727	31	73	CRH
tig00000001	10701884	22	38	CRH
tig00000001	10702058	19	38	CRH
tig00000001	10815268	27	58	CRH
tig00000001	10815370	34	67	CRH
tig00000001	10838908	31	72	CRH
tig00000001	10880903	31	71	CRH
tig00000001	10900676	41	82	CRH
tig00000001	10900863	32	71	CRH
tig00000001	10906579	42	89	CRH
tig00000001	11032413	17	41	CRH
tig00000001	11060914	27	62	CRH
tig00000001	11061008	34	83	CRH
tig00000001	11063740	33	63	CRH
tig00000001	11087590	37	74	CRH
tig00000001	11111270	30	65	CRH
tig00000001	11111272	29	67	CRH
tig00000001	11151911	34	68	CRH
tig00000001	11161172	25	57	CRH
tig00000001	11222059	32	71	CRH
tig00000001	11274850	27	62	CRH
tig00000001	11283662	26	60	CRH
tig00000001	11283671	24	59	CRH
tig00000001	11330342	27	61	CRH
tig00000001	11384594	21	51	CRH
tig00000001	11454245	33	72	CRH
tig00000001	11456995	35	76	CRH
tig00000001	11471555	30	59	CRH
tig00000001	11471606	23	52	CRH
tig00000001	11500149	45	87	CRH
tig00000001	11500168	33	76	CRH
tig00000001	11502464	25	52	CRH
tig00000001	11573727	28	68	CRH
tig00000001	11573870	35	71	CRH
tig00000001	11621256	28	58	CRH
tig00000001	11638324	26	57	CRH
tig00000001	11707095	22	43	CRH
tig00000001	11733722	26	64	CRH
tig00000001	11770631	22	52	CRH
tig00000001	11835903	16	37	CRH
tig00000001	11850847	26	64	CRH
tig00000001	11869410	34	75	CRH
tig00000001	11895614	31	74	CRH
tig00000001	11918626	21	49	CRH
tig00000001	11977536	22	50	CRH
tig00000001	11981228	16	32	CRH
tig00000001	11992539	15	31	CRH
tig00000001	12002719	51	102	CRH
tig00000001	12012907	33	62	CRH
tig00000001	12033860	35	62	CRH
tig00000001	12044991	20	49	CRH
tig00000001	12080267	36	76	CRH
tig00000001	12087483	33	81	CRH
tig00000001	12153790	30	73	CRH
tig00000001	12188052	23	53	CRH
tig00000001	12208212	38	79	CRH
tig00000001	12265478	27	56	CRH
tig00000001	12265576	18	39	CRH
tig00000001	12286134	27	60	CRH
tig00000001	12315335	18	43	CRH
tig00000001	12348709	40	73	CRH
tig00000001	12368639	48	88	CRH
tig00000001	12376588	34	67	CRH
tig00000001	12377204	43	85	CRH
tig00000001	12377980	30	68	CRH
tig00000001	12411688	30	69	CRH
tig00000001	12413457	11	22	CRH
tig00000001	12413467	19	39	CRH
tig00000001	12427212	22	46	CRH
tig00000001	12436809	11	23	CRH
tig00000001	12444785	30	70	CRH
tig00000001	12449467	5	12	CRH
tig00000001	12455886	29	68	CRH
tig00000001	12511183	27	53	CRH
tig00000001	12516382	27	63	CRH
tig00000001	12600139	29	52	CRH
tig00000001	12715957	27	63	CRH
tig00000001	12751176	25	54	CRH
tig00000001	12800035	36	70	CRH
tig00000001	12823328	30	67	CRH
tig00000001	12874268	26	65	CRH
tig00000001	12874346	28	59	CRH
tig00000001	12874408	29	65	CRH
tig00000001	12878284	14	30	CRH
tig00000001	12884783	25	62	CRH
tig00000001	12914952	19	40	CRH
tig00000001	12976398	29	62	CRH
tig00000001	12976431	25	51	CRH
tig00000001	12999546	24	57	CRH
tig00000001	13000688	27	46	CRH
tig00000001	13006455	29	70	CRH
tig00000001	13012267	26	65	CRH
tig00000001	13026862	26	53	CRH
tig00000001	13047079	16	37	CRH
tig00000001	13088480	12	26	CRH
tig00000001	13088488	22	51	CRH
tig00000001	13091113	46	87	CRH
tig00000001	13091148	32	69	CRH
tig00000001	13104601	28	64	CRH
tig00000001	13217821	34	65	CRH
tig00000001	13217903	28	62	CRH
tig00000001	13224148	29	66	CRH
tig00000001	13224162	26	65	CRH
tig00000001	13257635	29	62	CRH
tig00000001	13282053	25	61	CRH
tig00000001	13296253	31	67	CRH
tig00000001	13296284	34	77	CRH
tig00000001	13345694	18	42	CRH
tig00000001	13345709	26	51	CRH
tig00000001	13370332	22	55	CRH
tig00000001	13429563	4	9	CRH
tig00000001	13453247	44	92	CRH
tig00000001	13516264	20	46	CRH
tig00000001	13562339	28	67	CRH
tig00000001	13585945	24	55	CRH
tig00000001	13589832	43	96	CRH
tig00000001	13646021	20	49	CRH
tig00000001	13649109	39	75	CRH
tig00000001	13654324	24	55	CRH
tig00000001	13677904	31	64	CRH
tig00000001	13677952	34	82	CRH
tig00000001	13682976	28	67	CRH
tig00000001	13684155	51	97	CRH
tig00000001	13692340	42	82	CRH
tig00000001	13719784	29	69	CRH
tig00000001	13722104	62	135	CRH
tig00000001	13741995	83	158	CRH
tig00000001	13764593	54	115	CRH
tig00000001	13764713	51	126	CRH
tig00000001	13764838	52	116	CRH
tig00000001	13800974	30	64	CRH
tig00000001	13836919	27	65	CRH
tig00000001	13849948	10	23	CRH
tig00000001	13855926	47	92	CRH
tig00000001	13860894	29	66	CRH
tig00000001	13864072	34	72	CRH
tig00000001	13864311	42	89	CRH
tig00000001	13960247	27	57	CRH
tig00000001	13960284	25	61	CRH
tig00000001	14041681	20	50	CRH
tig00000001	14128047	18	39	CRH
tig00000001	14201263	7	16	CRH
tig00000001	14206633	27	67	CRH
tig00000001	14224100	30	71	CRH
tig00000001	14227533	16	29	CRH
tig00000001	14339352	30	56	CRH
tig00000001	14346245	19	47	CRH
tig00000001	14381745	40	87	CRH
tig00000001	14400379	23	54	CRH
tig00000001	14511764	25	55	CRH
tig00000001	14529728	33	70	CRH
tig00000001	14555587	29	69	CRH
tig00000001	14578318	37	74	CRH
tig00000001	14580195	29	50	CRH
tig00000001	14580477	21	47	CRH
tig00000001	14597129	23	57	CRH
tig00000001	14597140	24	58	CRH
tig00000001	14607080	19	47	CRH
tig00000001	14607112	29	61	CRH
tig00000001	14636623	35	75	CRH
tig00000001	14638044	30	74	CRH
tig00000001	14668644	39	86	CRH
tig00000001	14668672	33	82	CRH
tig00000001	14754644	27	63	CRH
tig00000001	14785279	6	13	CRH
tig00000001	14832742	28	63	CRH
tig00000001	14859690	32	60	CRH
tig00000001	14859718	23	54	CRH
tig00000001	14881398	27	54	CRH
tig00000001	14913715	32	72	CRH
tig00000001	14961480	36	77	CRH
tig00000001	15001162	22	50	CRH
tig00000001	15056934	27	67	CRH
tig00000001	15058456	10	19	CRH
tig00000001	15060680	22	54	CRH
tig00000001	15061706	31	70	CRH
tig00000001	15088709	22	43	CRH
tig00000001	15124274	34	74	CRH
tig00000001	15169507	38	69	CRH
tig00000001	15173950	20	49	CRH
tig00000001	15182872	20	44	CRH
tig00000001	15210604	31	74	CRH
tig00000001	15229397	38	88	CRH
tig00000001	15272171	43	81	CRH
tig00000001	15275525	15	35	CRH
tig00000001	15278670	30	64	CRH
tig00000001	15289065	19	42	CRH
tig00000001	15304654	24	49	CRH
tig00000001	15309053	28	70	CRH
tig00000001	15310942	30	70	CRH
tig00000001	15313342	25	54	CRH
tig00000001	15336444	21	43	CRH
tig00000001	15362717	21	49	CRH
tig00000001	15374967	31	76	CRH
tig00000001	15384442	27	64	CRH
tig00000001	15464435	28	70	CRH
tig00000001	15464941	8	19	CRH
tig00000001	15465023	14	35	CRH
tig00000001	15465066	19	45	CRH
tig00000001	15480123	28	66	CRH
tig00000001	15484865	26	61	CRH
tig00000001	15490592	15	29	CRH
tig00000001	15496239	28	51	CRH
tig00000001	15501493	23	40	CRH
tig00000001	15532162	34	84	CRH
tig00000001	15540201	10	23	CRH
tig00000001	15562325	17	40	CRH
tig00000001	15562386	22	51	CRH
tig00000001	15597838	36	79	CRH
tig00000001	15628139	24	54	CRH
tig00000001	15666015	32	73	CRH
tig00000001	15681983	22	51	CRH
tig00000001	15723761	23	56	CRH
tig00000001	15725682	13	32	CRH
tig00000001	15749346	20	40	CRH
tig00000001	15753415	28	67	CRH
tig00000001	15754717	12	24	CRH
tig00000001	15776403	16	36	CRH
tig00000001	15776433	18	42	CRH
tig00000001	15812022	31	62	CRH
tig00000001	15817689	27	59	CRH
tig00000001	15899731	19	40	CRH
tig00000001	15903208	30	69	CRH
tig00000001	15923860	12	27	CRH
tig00000001	15924562	41	101	CRH
tig00000001	15926089	22	53	CRH
tig00000001	15930772	25	54	CRH
tig00000001	15935391	31	75	CRH
tig00000001	15935415	31	71	CRH
tig00000001	15941910	27	58	CRH
tig00000001	15943618	20	47	CRH
tig00000001	15967281	30	63	CRH
tig00000001	16038720	10	25	CRH
tig00000001	16038734	12	29	CRH
tig00000001	16046327	36	73	CRH
tig00000001	16060370	9	21	CRH
tig00000001	16096916	37	85	CRH
tig00000001	16118871	23	55	CRH
tig00000001	16140760	37	89	CRH
tig00000001	16159051	24	48	CRH
tig00000001	16159053	19	40	CRH
tig00000001	16163019	26	61	CRH
tig00000001	16165345	32	66	CRH
tig00000001	16169023	29	69	CRH
tig00000001	16331915	18	38	CRH
tig00000001	16350046	25	58	CRH
tig00000001	16362026	35	76	CRH
tig00000001	16362205	32	64	CRH
tig00000001	16394834	8	20	CRH
tig00000001	16398750	29	57	CRH
tig00000001	16398781	31	61	CRH
tig00000001	16400022	32	64	CRH
tig00000001	16432654	23	54	CRH
tig00000001	16449244	30	66	CRH
tig00000001	16455366	29	56	CRH
tig00000001	16510525	33	65	CRH
tig00000001	16510552	34	72	CRH
tig00000001	16542778	17	33	CRH
tig00000001	16563709	26	65	CRH
tig00000001	16567386	38	93	CRH
tig00000001	16574390	40	89	CRH
tig00000001	16593160	32	76	CRH
tig00000001	16593217	35	80	CRH
tig00000001	16594899	27	66	CRH
tig00000001	16639902	28	54	CRH
tig00000001	16694137	26	65	CRH
tig00000001	16743828	20	48	CRH
tig00000001	16758589	24	56	CRH
tig00000001	16768485	38	90	CRH
tig00000001	16773914	32	70	CRH
tig00000001	16845212	35	83	CRH
tig00000001	16865314	29	69	CRH
tig00000001	16871808	24	57	CRH
tig00000001	16886549	28	58	CRH
tig00000001	16899577	29	67	CRH
tig00000001	16942795	20	44	CRH
tig00000001	16945590	22	49	CRH
tig00000001	16959479	37	67	CRH
tig00000001	16959533	28	64	CRH
tig00000001	17035463	25	57	CRH
tig00000001	17037037	24	48	CRH
tig00000001	17037104	24	46	CRH
tig00000001	17058693	32	71	CRH
tig00000001	17070425	40	78	CRH
tig00000001	17086289	21	50	CRH
tig00000001	17093143	29	67	CRH
tig00000001	17099917	36	79	CRH
tig00000001	17123719	24	56	CRH
tig00000001	17138853	25	61	CRH
tig00000001	17141753	32	63	CRH
tig00000001	17219932	51	85	CRH
tig00000001	17247747	30	53	CRH
tig00000001	17268465	30	67	CRH
tig00000001	17330505	33	74	CRH
tig00000001	17333700	45	87	CRH
tig00000001	17335009	38	77	CRH
tig00000001	17335813	42	82	CRH
tig00000001	17336243	20	50	CRH
tig00000001	17338002	37	79	CRH
tig00000001	17370014	23	55	CRH
tig00000001	17376857	35	73	CRH
tig00000001	17387286	27	64	CRH
tig00000001	17414665	32	80	CRH
tig00000001	17455079	28	67	CRH
tig00000001	17464653	24	54	CRH
tig00000001	17476192	31	66	CRH
tig00000001	17521825	29	54	CRH
tig00000001	17567610	37	81	CRH
tig00000001	17587127	34	83	CRH
tig00000001	17607632	9	17	CRH
tig00000001	17630295	22	50	CRH
tig00000001	17630333	29	59	CRH
tig00000001	17632388	30	67	CRH
tig00000001	17709096	25	57	CRH
tig00000001	17709250	29	53	CRH
tig00000001	17740257	6	14	CRH
tig00000001	17745730	34	75	CRH
tig00000001	17747965	28	69	CRH
tig00000001	17795955	37	74	CRH
tig00000001	17849790	26	58	CRH
tig00000001	17875753	23	56	CRH
tig00000001	17896744	30	60	CRH
tig00000001	17918358	28	67	CRH
tig00000001	17934647	51	107	CRH
tig00000001	17936997	16	40	CRH
tig00000001	17984853	47	86	CRH
tig00000001	17984882	28	68	CRH
tig00000001	18009440	25	61	CRH
tig00000001	18016626	23	55	CRH
tig00000001	18025437	33	76	CRH
tig00000001	18033355	24	54	CRH
tig00000001	18066194	17	30	CRH
tig00000001	18094719	23	46	CRH
tig00000001	18128555	8	16	CRH
tig00000001	18141371	14	31	CRH
tig00000001	18169066	43	77	CRH
tig00000001	18211787	27	62	CRH
tig00000001	18285069	19	44	CRH
tig00000001	18288650	32	62	CRH
tig00000001	18288714	16	38	CRH
tig00000001	18298043	36	84	CRH
tig00000001	18298092	33	80	CRH
tig00000001	18302526	17	41	CRH
tig00000001	18303566	20	40	CRH
tig00000001	18314301	36	69	CRH
tig00000001	18322140	30	64	CRH
tig00000001	18330599	29	66	CRH
tig00000001	18331631	29	66	CRH
tig00000001	18332374	23	54	CRH
tig00000001	18333876	43	82	CRH
tig00000001	18334499	24	56	CRH
tig00000001	18354868	22	52	CRH
tig00000001	18355619	16	32	CRH
tig00000001	18355625	18	35	CRH
tig00000001	18355760	17	40	CRH
tig00000001	18356026	25	49	CRH
tig00000001	18356119	28	52	CRH
tig00000001	18363184	19	46	CRH
tig00000001	18379517	26	65	CRH
tig00000001	18450374	21	51	CRH
tig00000001	18495547	23	53	CRH
tig00000001	18512191	10	24	CRH
tig00000001	18550643	29	71	CRH
tig00000001	18555379	21	38	CRH
tig00000001	18630327	15	37	CRH
tig00000001	18694374	20	39	CRH
tig00000001	18757810	24	50	CRH
tig00000001	18759202	17	42	CRH
tig00000001	18856677	21	51	CRH
tig00000001	18902164	27	55	CRH
tig00000001	18914837	27	66	CRH
tig00000001	18938147	37	68	CRH
tig00000001	18938193	37	82	CRH
tig00000001	18953909	25	59	CRH
tig00000001	18965580	28	66	CRH
tig00000001	18968937	29	71	CRH
tig00000001	18976300	39	79	CRH
tig00000001	19011598	32	80	CRH
tig00000001	19011783	24	53	CRH
tig00000001	19131440	35	71	CRH
tig00000001	19186154	17	42	CRH
tig00000001	19188368	36	80	CRH
tig00000001	19193092	46	86	CRH
tig00000001	19193192	51	96	CRH
tig00000001	19215105	41	71	CRH
tig00000001	19252586	18	43	CRH
tig00000001	19254600	24	58	CRH
tig00000001	19274603	19	41	CRH
tig00000001	19285118	25	56	CRH
tig00000001	19300348	39	89	CRH
tig00000001	19304205	34	67	CRH
tig00000001	19329770	11	25	CRH
tig00000001	19338322	20	50	CRH
tig00000001	19349196	31	56	CRH
tig00000001	19349227	35	64	CRH
tig00000001	19372132	26	64	CRH
tig00000001	19372144	29	70	CRH
tig00000001	19386348	29	70	CRH
tig00000001	19410042	41	85	CRH
tig00000001	19411779	32	62	CRH
tig00000001	19453494	42	86	CRH
tig00000001	19480615	34	65	CRH
tig00000001	19562251	31	69	CRH
tig00000001	19573411	30	65	CRH
tig00000001	19583485	17	42	CRH
tig00000001	19605983	24	58	CRH
tig00000001	19618206	33	73	CRH
tig00000001	19632866	19	42	CRH
tig00000001	19640811	23	56	CRH
tig00000001	19749056	31	60	CRH
tig00000001	19879383	33	70	CRH
tig00000001	19941160	39	78	CRH
tig00000001	19951163	15	37	CRH
tig00000001	19952264	32	76	CRH
tig00000001	19961269	37	76	CRH
tig00000001	19972097	27	67	CRH
tig00000001	20022228	34	78	CRH
tig00000001	20102444	30	73	CRH
tig00000001	20103894	25	56	CRH
tig00000001	20115311	44	82	CRH
tig00000001	20115342	39	71	CRH
tig00000001	20163778	36	83	CRH
tig00000001	20163780	33	80	CRH
tig00000001	20182071	24	48	CRH
tig00000001	20182750	36	68	CRH
tig00000001	20210499	30	58	CRH
tig00000001	20210538	21	52	CRH
tig00000001	20216507	25	50	CRH
tig00000001	20228690	33	67	CRH
tig00000001	20228793	30	65	CRH
tig00000001	20244277	27	56	CRH
tig00000001	20251286	41	72	CRH
tig00000001	20277776	27	63	CRH
tig00000001	20283076	25	48	CRH
tig00000001	20283086	24	46	CRH
tig00000001	20446644	33	79	CRH
tig00000001	20451698	19	35	CRH
tig00000001	20451824	27	52	CRH
tig00000001	20464742	23	56	CRH
tig00000001	20465474	20	50	CRH
tig00000001	20512487	24	57	CRH
tig00000001	20572013	35	66	CRH
tig00000001	20605833	33	79	CRH
tig00000001	20653299	37	82	CRH
tig00000001	20657229	20	48	CRH
tig00000001	20661751	21	45	CRH
tig00000001	20690522	22	55	CRH
tig00000001	20709869	30	74	CRH
tig00000001	20744872	20	36	CRH
tig00000001	20780773	25	55	CRH
tig00000001	20809328	30	73	CRH
tig00000001	20817083	29	67	CRH
tig00000001	20863119	11	24	CRH
tig00000001	20863223	14	34	CRH
tig00000001	20878051	9	22	CRH
tig00000001	20891673	29	62	CRH
tig00000001	20900712	21	51	CRH
tig00000001	20909153	27	66	CRH
tig00000001	20909298	26	65	CRH
tig00000001	21089890	23	57	CRH
tig00000001	21174215	34	73	CRH
tig00000001	21182685	36	76	CRH
tig00000001	21186362	8	18	CRH
tig00000001	21204202	13	24	CRH
tig00000001	21209472	22	52	CRH
tig00000001	21209587	15	36	CRH
tig00000001	21233052	34	78	CRH
tig00000001	21260008	33	70	CRH
tig00000001	21260053	30	70	CRH
tig00000001	21272930	32	65	CRH
tig00000001	21333703	23	49	CRH
tig00000001	21342915	50	93	CRH
tig00000001	21380264	41	86	CRH
tig00000001	21383882	27	66	CRH
tig00000001	21462095	60	111	CRH
tig00000001	21463936	48	89	CRH
tig00000001	21466223	49	87	CRH
tig00000001	21492502	42	89	CRH
tig00000001	21527109	32	65	CRH
tig00000001	21534657	36	74	CRH
tig00000001	21548493	12	29	CRH
tig00000001	21553525	33	60	CRH
tig00000001	21553642	23	47	CRH
tig00000001	21560177	34	60	CRH
tig00000001	21560899	23	50	CRH
tig00000001	21560918	17	38	CRH
tig00000001	21587711	31	65	CRH
tig00000001	21642234	21	50	CRH
tig00000001	21664097	30	70	CRH
tig00000001	21702350	28	60	CRH
tig00000001	21729915	42	82	CRH
tig00000001	21729957	44	80	CRH
tig00000001	21776768	22	55	CRH
tig00000001	21785022	29	68	CRH
tig00000001	21838532	32	77	CRH
tig00000001	21839190	37	91	CRH
tig00000001	21842272	36	75	CRH
tig00000001	21844993	18	43	CRH
tig00000001	21865517	28	61	CRH
tig00000001	21902720	28	59	CRH
tig00000001	21966174	24	59	CRH
tig00000001	22023680	29	71	CRH
tig00000001	22047598	30	69	CRH
tig00000001	22055509	28	64	CRH
tig00000001	22134750	19	43	CRH
tig00000001	22141118	35	59	CRH
tig00000001	22184903	15	37	CRH
tig00000001	22184967	28	51	CRH
tig00000001	22191344	29	67	CRH
tig00000001	22227899	21	51	CRH
tig00000001	22229969	26	58	CRH
tig00000001	22281380	20	41	CRH
tig00000001	22281406	21	44	CRH
tig00000001	22351544	31	65	CRH
tig00000001	22394651	26	58	CRH
tig00000001	22482556	28	66	CRH
tig00000001	22502831	23	55	CRH
tig00000001	22502922	29	68	CRH
tig00000001	22579587	31	74	CRH
tig00000001	22579619	38	77	CRH
tig00000001	22591817	21	52	CRH
tig00000001	22627810	35	71	CRH
tig00000001	22697758	30	66	CRH
tig00000001	22719238	28	66	CRH
tig00000001	22788986	25	56	CRH
tig00000001	22854888	28	58	CRH
tig00000001	22858114	34	83	CRH
tig00000001	22884214	26	61	CRH
tig00000001	22941575	39	81	CRH
tig00000001	22960936	35	73	CRH
tig00000001	22978450	32	76	CRH
tig00000001	23003970	36	86	CRH
tig00000001	23004030	44	83	CRH
tig00000001	23034418	28	65	CRH
tig00000001	23063086	23	57	CRH
tig00000001	23113217	24	60	CRH
tig00000001	23113288	36	62	CRH
tig00000001	23133698	31	61	CRH
tig00000001	23147291	37	80	CRH
tig00000001	23149396	24	55	CRH
tig00000001	23153459	42	77	CRH
tig00000001	23153502	25	59	CRH
tig00000001	23173235	35	66	CRH
tig00000001	23175042	33	75	CRH
tig00000001	23178249	25	61	CRH
tig00000001	23184424	22	52	CRH
tig00000001	23184790	22	49	CRH
tig00000001	23193125	37	63	CRH
tig00000001	23196249	35	83	CRH
tig00000001	23201394	32	64	CRH
tig00000001	23207073	33	65	CRH
tig00000001	23212497	18	38	CRH
tig00000001	23225276	20	34	CRH
tig00000001	23243597	23	53	CRH
tig00000001	23247123	28	63	CRH
tig00000001	23249532	31	72	CRH
tig00000001	23314757	28	57	CRH
tig00000001	23346262	29	55	CRH
tig00000001	23348947	20	50	CRH
tig00000001	23363948	23	55	CRH
tig00000001	23423176	16	34	CRH
tig00000001	23428375	13	23	CRH
tig00000001	23429169	28	58	CRH
tig00000001	23456547	26	54	CRH
tig00000001	23456820	31	67	CRH
tig00000001	23469053	28	54	CRH
tig00000001	23469096	22	43	CRH
tig00000001	23476751	23	53	CRH
tig00000001	23482983	26	59	CRH
tig00000001	23510963	13	32	CRH
tig00000001	23570249	25	49	CRH
tig00000001	23570312	31	58	CRH
tig00000001	23573577	35	64	CRH
tig00000001	23579174	31	67	CRH
tig00000001	23582931	24	60	CRH
tig00000001	23591965	22	52	CRH
tig00000001	23600753	20	46	CRH
tig00000001	23606345	32	76	CRH
tig00000001	23629945	29	71	CRH
tig00000001	23629977	42	89	CRH
tig00000001	23655069	28	70	CRH
tig00000001	23670898	25	55	CRH
tig00000001	23714443	33	79	CRH
tig00000001	23719794	28	62	CRH
tig00000001	23721573	34	81	CRH
tig00000001	23739099	33	80	CRH
tig00000001	23753536	28	69	CRH
tig00000001	23762431	26	61	CRH
tig00000001	23803409	45	76	CRH
tig00000001	23804865	28	54	CRH
tig00000001	23810760	35	78	CRH
tig00000001	23830588	29	66	CRH
tig00000001	23859104	31	77	CRH
tig00000001	23869088	46	82	CRH
tig00000001	23913843	41	77	CRH
tig00000001	23934439	34	71	CRH
tig00000001	23955247	24	58	CRH
tig00000001	23959054	24	56	CRH
tig00000001	23963076	37	75	CRH
tig00000001	23964412	32	74	CRH
tig00000001	23966576	30	62	CRH
tig00000001	23973169	23	56	CRH
tig00000001	23975371	22	54	CRH
tig00000001	23997791	23	50	CRH
tig00000001	24042981	30	58	CRH
tig00000001	24057562	20	34	CRH
tig00000001	24094512	28	68	CRH
tig00000001	24094555	31	77	CRH
tig00000001	24095518	28	67	CRH
tig00000001	24213133	28	67	CRH
tig00000001	24273661	24	56	CRH
tig00000001	24279595	33	81	CRH
tig00000001	24291653	27	60	CRH
tig00000001	24350362	27	67	CRH
tig00000001	24404460	44	86	CRH
tig00000001	24404653	33	75	CRH
tig00000001	24507405	23	53	CRH
tig00000001	24507994	24	59	CRH
tig00000001	24558674	32	67	CRH
tig00000001	24593122	21	43	CRH
tig00000001	24593156	14	35	CRH
tig00000001	24609031	29	67	CRH
tig00000001	24610213	33	58	CRH
tig00000001	24636256	26	58	CRH
tig00000001	24669536	39	76	CRH
tig00000001	24678026	26	62	CRH
tig00000001	24691732	18	42	CRH
tig00000001	24691766	31	65	CRH
tig00000001	24739190	18	44	CRH
tig00000001	24856939	23	56	CRH
tig00000001	24895567	34	75	CRH
tig00000001	24899196	50	91	CRH
tig00000001	24940357	38	70	CRH
tig00000001	24980537	30	66	CRH
tig00000001	24991106	34	74	CRH
tig00000001	25038425	27	64	CRH
tig00000001	25055562	28	63	CRH
tig00000001	25076225	33	69	CRH
tig00000001	25086092	39	85	CRH
tig00000001	25092294	18	33	CRH
tig00000001	25097012	38	88	CRH
tig00000001	25106986	33	74	CRH
tig00000001	25107391	40	75	CRH
tig00000001	25142412	39	89	CRH
tig00000001	25147590	32	76	CRH
tig00000001	25158205	24	49	CRH
tig00000001	25191693	41	89	CRH
tig00000001	25252564	40	74	CRH
tig00000001	25257705	23	57	CRH
tig00000001	25282983	26	64	CRH
tig00000001	25343599	27	65	CRH
tig00000001	25483609	34	82	CRH
tig00000001	25493518	32	72	CRH
tig00000001	25542805	29	65	CRH
tig00000001	25545117	37	82	CRH
tig00000001	25552332	23	46	CRH
tig00000001	25556191	9	15	CRH
tig00000001	25670385	36	67	CRH
tig00000001	25680494	36	76	CRH
tig00000001	25710075	38	70	CRH
tig00000001	25750363	44	88	CRH
tig00000001	25750388	42	72	CRH
tig00000001	25831858	35	84	CRH
tig00000001	25831923	41	91	CRH
tig00000001	25865180	37	76	CRH
tig00000001	25903094	27	57	CRH
tig00000001	25930917	18	42	CRH
tig00000001	25930933	38	86	CRH
tig00000001	25961849	20	50	CRH
tig00000001	25965010	30	64	CRH
tig00000001	25988606	18	40	CRH
tig00000001	26042929	38	73	CRH
tig00000001	26082582	37	82	CRH
tig00000001	26110147	31	60	CRH
tig00000001	26142157	22	53	CRH
tig00000001	26142178	28	59	CRH
tig00000001	26157266	24	60	CRH
tig00000001	26380785	36	77	CRH
tig00000001	26381225	28	63	CRH
tig00000001	26398246	26	55	CRH
tig00000001	26403999	26	62	CRH
tig00000001	26405772	30	65	CRH
tig00000001	26406384	38	77	CRH
tig00000001	26406418	33	72	CRH
tig00000001	26449592	27	63	CRH
tig00000001	26449635	30	70	CRH
tig00000001	26492421	34	72	CRH
tig00000001	26579933	41	84	CRH
tig00000001	26579965	35	75	CRH
tig00000001	26628605	35	75	CRH
tig00000001	26662334	23	56	CRH
tig00000001	26662429	44	84	CRH
tig00000001	26727770	36	72	CRH
tig00000001	26740598	16	29	CRH
tig00000001	26760331	32	67	CRH
tig00000001	26760364	37	72	CRH
tig00000001	26761296	22	50	CRH
tig00000001	26761338	20	42	CRH
tig00000001	26781937	35	68	CRH
tig00000001	26781957	24	53	CRH
tig00000001	26791216	49	85	CRH
tig00000001	26801264	16	37	CRH
tig00000001	26828004	31	75	CRH
tig00000001	26862901	20	45	CRH
tig00000001	26941628	39	80	CRH
tig00000001	26962673	33	66	CRH
tig00000001	26962687	36	73	CRH
tig00000001	27099867	27	64	CRH
tig00000001	27121760	21	52	CRH
tig00000001	27198660	33	71	CRH
tig00000001	27205089	30	75	CRH
tig00000001	27213281	30	60	CRH
tig00000001	27274847	32	76	CRH
tig00000001	27274873	28	68	CRH
tig00000001	27322491	12	26	CRH
tig00000001	27438502	32	62	CRH
tig00000001	27455552	37	91	CRH
tig00000001	27488170	20	47	CRH
tig00000001	27498391	29	52	CRH
tig00000001	27534154	35	73	CRH
tig00000001	27535655	27	56	CRH
tig00000001	27545713	30	69	CRH
tig00000001	27554451	23	57	CRH
tig00000001	27560838	34	72	CRH
tig00000001	27560887	29	61	CRH
tig00000001	27573613	14	32	CRH
tig00000001	27573953	36	72	CRH
tig00000001	27630160	33	64	CRH
tig00000001	27632613	30	71	CRH
tig00000001	27723730	37	69	CRH
tig00000001	27723756	41	84	CRH
tig00000001	27747689	33	78	CRH
tig00000001	27751695	37	71	CRH
tig00000001	27794981	49	91	CRH
tig00000001	27829854	46	98	CRH
tig00000001	27844729	39	87	CRH
tig00000001	27844991	34	81	CRH
tig00000001	27857253	18	33	CRH
tig00000001	27934373	37	69	CRH
tig00000001	27934403	34	80	CRH
tig00000001	27964701	30	57	CRH
tig00000001	27964876	26	45	CRH
tig00000001	27981129	15	35	CRH
tig00000001	28156587	27	51	CRH
tig00000001	28156603	21	50	CRH
tig00000001	28196910	48	91	CRH
tig00000001	28238756	21	51	CRH
tig00000001	28243228	41	73	CRH
tig00000001	28243290	27	66	CRH
tig00000001	28274651	32	72	CRH
tig00000001	28280299	39	76	CRH
tig00000001	28384016	10	21	CRH
tig00000031	395304	32	74	CRH
tig00000031	646152	6	13	CRH
tig00000031	1604754	28	70	CRH
tig00000031	2164548	26	65	CRH
tig00000031	3319263	18	41	CRH
tig00000031	5481038	16	35	CRH
tig00000031	5481315	20	49	CRH
tig00000031	5526016	25	54	CRH
tig00000031	5590566	22	46	CRH
tig00000031	6724967	30	52	CRH
tig00000031	6760223	4	10	CRH
tig00000031	7475369	32	77	CRH
tig00000031	7711785	38	69	CRH
tig00000031	7711972	26	58	CRH
tig00000031	7712012	24	45	CRH
tig00000031	7771595	26	56	CRH
tig00000031	7920151	46	83	CRH
tig00000031	7920476	31	62	CRH
tig00000031	7956320	27	63	CRH
tig00000031	8104432	40	82	CRH
tig00000031	8120790	22	44	CRH
tig00000031	8126309	24	55	CRH
tig00000031	8131216	24	54	CRH
tig00000031	8144584	31	71	CRH
tig00000031	8169886	31	70	CRH
tig00000031	8298411	26	50	CRH
tig00000031	8301372	36	84	CRH
tig00000031	8336950	19	46	CRH
tig00000031	8384903	16	39	CRH
tig00000031	8391352	25	58	CRH
tig00000031	8571900	36	80	CRH
tig00000031	8604961	30	73	CRH
tig00000031	8660500	28	68	CRH
tig00000031	8688388	32	60	CRH
tig00000031	8733137	34	82	CRH
tig00000031	8744759	25	49	CRH
tig00000031	8758156	28	62	CRH
tig00000031	8795614	21	52	CRH
tig00000031	8814849	28	61	CRH
tig00000031	8846084	31	71	CRH
tig00000031	8865153	32	65	CRH
tig00000031	8887968	37	69	CRH
tig00000031	8899748	27	62	CRH
tig00000031	8919261	30	64	CRH
tig00000031	8984544	4	10	CRH
tig00000031	9007083	30	64	CRH
tig00000031	9118509	23	56	CRH
tig00000031	9138298	18	42	CRH
tig00000031	9284292	26	61	CRH
tig00000031	9376556	22	49	CRH
tig00000031	9450466	35	75	CRH
tig00000031	9470803	47	100	CRH
tig00000031	9539649	27	65	CRH
tig00000031	9544231	28	68	CRH
tig00000031	9564862	34	59	CRH
tig00000031	9589082	35	84	CRH
tig00000031	9804971	26	56	CRH
tig00000031	9852257	20	48	CRH
tig00000031	9866702	20	50	CRH
tig00000031	9901995	35	72	CRH
tig00000031	9907102	37	79	CRH
tig00000031	10006296	40	69	CRH
tig00000031	10006316	30	56	CRH
tig00000031	10056517	29	53	CRH
tig00000031	10082283	35	70	CRH
tig00000031	10085508	29	68	CRH
tig00000031	10135215	32	78	CRH
tig00000031	10135237	38	87	CRH
tig00000031	10191998	25	61	CRH
tig00000031	10226717	24	56	CRH
tig00000031	10226769	30	66	CRH
tig00000031	10303899	18	41	CRH
tig00000031	10324251	37	74	CRH
tig00000031	10366290	27	67	CRH
tig00000031	10366354	51	98	CRH
tig00000031	10395514	33	72	CRH
tig00000031	10414347	29	61	CRH
tig00000031	10414376	28	65	CRH
tig00000031	10487751	43	83	CRH
tig00000031	10487830	37	82	CRH
tig00000031	10528228	28	68	CRH
tig00000031	10551071	27	59	CRH
tig00000031	10595257	25	52	CRH
tig00000031	10649983	16	39	CRH
tig00000031	10698743	34	79	CRH
tig00000031	10718062	25	56	CRH
tig00000031	10718105	25	58	CRH
tig00000031	10749017	28	59	CRH
tig00000031	10794527	29	72	CRH
tig00000031	10807515	35	82	CRH
tig00000031	10839383	44	84	CRH
tig00000031	10866728	19	33	CRH
tig00000031	10869554	40	96	CRH
tig00000031	10952677	26	50	CRH
tig00000031	10983750	36	82	CRH
tig00000031	11105379	39	77	CRH
tig00000031	11158202	43	99	CRH
tig00000031	11172208	43	95	CRH
tig00000031	11172312	35	80	CRH
tig00000031	11191774	29	68	CRH
tig00000031	11197263	29	67	CRH
tig00000031	11211044	31	67	CRH
tig00000031	11313479	29	70	CRH
tig00000031	11353879	22	49	CRH
tig00000031	11427346	20	49	CRH
tig00000031	11445171	39	68	CRH
tig00000031	11445244	24	57	CRH
tig00000031	11483795	36	73	CRH
tig00000031	11483898	29	61	CRH
tig00000031	11491512	21	46	CRH
tig00000031	11505305	36	85	CRH
tig00000031	11506915	41	77	CRH
tig00000031	11507081	43	73	CRH
tig00000031	11530869	33	77	CRH
tig00000031	11546523	31	62	CRH
tig00000031	11612732	35	79	CRH
tig00000031	11618639	36	88	CRH
tig00000031	11620303	38	88	CRH
tig00000031	11620341	35	86	CRH
tig00000031	11696867	10	23	CRH
tig00000031	11709227	28	63	CRH
tig00000031	11726885	21	44	CRH
tig00000031	11767241	19	47	CRH
tig00000031	11779990	22	53	CRH
tig00000031	11796681	39	78	CRH
tig00000031	11796737	25	57	CRH
tig00000031	11883823	26	64	CRH
tig00000031	11930850	10	19	CRH
tig00000031	11931279	16	40	CRH
tig00000031	11933527	34	65	CRH
tig00000031	11933544	26	58	CRH
tig00000031	11962605	28	60	CRH
tig00000031	11969545	21	45	CRH
tig00000031	12017708	33	72	CRH
tig00000031	12029610	25	61	CRH
tig00000031	12100137	28	60	CRH
tig00000031	12154163	29	69	CRH
tig00000031	12288593	42	81	CRH
tig00000031	12307561	41	84	CRH
tig00000031	12383916	37	68	CRH
tig00000031	12387299	42	86	CRH
tig00000031	12420891	28	68	CRH
tig00000031	12486356	26	57	CRH
tig00000031	12486469	20	49	CRH
tig00000031	12543970	45	84	CRH
tig00000031	12558971	34	77	CRH
tig00000031	12570894	19	40	CRH
tig00000031	12581675	31	69	CRH
tig00000031	12621290	31	59	CRH
tig00000031	12627328	31	67	CRH
tig00000031	12665481	17	41	CRH
tig00000031	12681621	38	75	CRH
tig00000031	12697004	33	69	CRH
tig00000031	12702364	27	57	CRH
tig00000031	12702379	29	64	CRH
tig00000031	12720406	21	49	CRH
tig00000031	12720444	30	61	CRH
tig00000031	12740593	25	52	CRH
tig00000031	12774563	31	68	CRH
tig00000031	12774598	33	74	CRH
tig00000031	12783290	25	54	CRH
tig00000031	12800236	36	85	CRH
tig00000031	12821747	44	80	CRH
tig00000031	12866065	28	65	CRH
tig00000031	12877611	16	37	CRH
tig00000031	12890523	33	70	CRH
tig00000031	12913873	23	55	CRH
tig00000031	12929143	38	72	CRH
tig00000031	12930463	29	71	CRH
tig00000031	12993216	18	42	CRH
tig00000031	12995749	30	75	CRH
tig00000031	13012049	22	50	CRH
tig00000031	13017597	15	30	CRH
tig00000031	13028620	29	68	CRH
tig00000031	13041002	33	75	CRH
tig00000031	13107998	22	40	CRH
tig00000031	13173919	14	33	CRH
tig00000031	13238981	41	89	CRH
tig00000031	13258428	28	67	CRH
tig00000031	13305552	28	53	CRH
tig00000031	13307753	30	74	CRH
tig00000031	13330204	23	52	CRH
tig00000031	13404132	37	84	CRH
tig00000031	13457154	24	47	CRH
tig00000031	13495498	22	42	CRH
tig00000031	13497505	13	31	CRH
tig00000031	13501122	20	50	CRH
tig00000031	13505464	46	88	CRH
tig00000031	13553358	48	92	CRH
tig00000031	13587758	37	77	CRH
tig00000031	13587784	27	66	CRH
tig00000031	13597239	33	74	CRH
tig00000031	13600691	30	52	CRH
tig00000031	13600768	30	72	CRH
tig00000031	13611621	38	83	CRH
tig00000031	13616784	12	24	CRH
tig00000031	13654426	28	66	CRH
tig00000031	13661139	9	19	CRH
tig00000031	13661166	21	37	CRH
tig00000031	13670427	14	29	CRH
tig00000031	13673785	21	47	CRH
tig00000031	13680732	13	31	CRH
tig00000031	13692033	17	42	CRH
tig00000031	13704739	21	52	CRH
tig00000031	13722498	36	65	CRH
tig00000031	13751015	26	63	CRH
tig00000031	13779385	34	75	CRH
tig00000031	13779447	30	73	CRH
tig00000031	13817005	31	76	CRH
tig00000031	13818345	29	71	CRH
tig00000031	13877586	28	70	CRH
tig00000031	13896977	13	29	CRH
tig00000031	13901919	18	45	CRH
tig00000031	13916975	36	72	CRH
tig00000031	13922922	32	76	CRH
tig00000031	13923773	28	67	CRH
tig00000031	13927074	32	63	CRH
tig00000031	13984321	19	45	CRH
tig00000031	14002959	32	76	CRH
tig00000031	14072548	28	62	CRH
tig00000031	14075308	20	45	CRH
tig00000031	14136949	26	53	CRH
tig00000031	14162177	26	63	CRH
tig00000031	14200402	12	28	CRH
tig00000031	14200707	16	40	CRH
tig00000031	14216051	27	49	CRH
tig00000031	14218268	15	37	CRH
tig00000031	14233065	29	50	CRH
tig00000031	14319036	29	64	CRH
tig00000031	14319068	26	61	CRH
tig00000031	14375717	21	50	CRH
tig00000031	14378358	36	74	CRH
tig00000031	14378397	38	79	CRH
tig00000031	14385479	26	51	CRH
tig00000031	14385505	19	44	CRH
tig00000031	14389781	24	57	CRH
tig00000031	14397118	31	59	CRH
tig00000031	14405662	32	75	CRH
tig00000031	14475909	36	78	CRH
tig00000031	14489452	35	75	CRH
tig00000031	14542615	44	80	CRH
tig00000031	14542958	40	84	CRH
tig00000031	14548807	36	80	CRH
tig00000031	14638538	22	42	CRH
tig00000031	14698446	30	71	CRH
tig00000031	14704697	22	46	CRH
tig00000031	14708541	14	29	CRH
tig00000031	14710373	26	60	CRH
tig00000031	14744081	40	84	CRH
tig00000031	14744107	35	73	CRH
tig00000031	14757839	31	75	CRH
tig00000031	14760711	22	51	CRH
tig00000031	14774618	24	49	CRH
tig00000031	14776362	17	42	CRH
tig00000031	14777645	20	47	CRH
tig00000031	14813531	28	63	CRH
tig00000031	14858776	5	11	CRH
tig00000031	14858800	8	18	CRH
tig00000031	14895194	27	65	CRH
tig00000031	14935164	20	41	CRH
tig00000031	14935526	23	54	CRH
tig00000031	14960875	32	70	CRH
tig00000031	14961457	33	60	CRH
tig00000031	14961530	27	56	CRH
tig00000031	15037762	22	54	CRH
tig00000031	15045441	36	65	CRH
tig00000031	15045480	39	80	CRH
tig00000031	15081773	20	48	CRH
tig00000031	15141999	36	73	CRH
tig00000031	15163420	35	83	CRH
tig00000031	15217248	42	85	CRH
tig00000031	15308192	33	59	CRH
tig00000031	15308216	25	61	CRH
tig00000031	15315684	34	68	CRH
tig00000031	15344441	11	25	CRH
tig00000031	15522707	27	64	CRH
tig00000031	15549020	22	55	CRH
tig00000031	15561488	26	61	CRH
tig00000031	15568662	29	57	CRH
tig00000031	15615399	33	74	CRH
tig00000031	15652874	31	77	CRH
tig00000031	15806295	13	30	CRH
tig00000031	15866442	33	74	CRH
tig00000031	15900649	33	73	CRH
tig00000031	17092901	10	17	CRH
tig00000031	18682940	3	7	CRH
tig00000031	19768637	6	11	CRH
tig00000057	29623	32	64	CRH
tig00000057	58268	27	67	CRH
tig00000057	58480	39	76	CRH
tig00000057	87487	24	47	CRH
tig00000057	87879	35	60	CRH
tig00000057	96512	5	11	CRH
tig00000057	230713	32	56	CRH
tig00000057	230761	19	44	CRH
tig00000057	342087	41	87	CRH
tig00000057	344365	52	106	CRH
tig00000057	430381	31	76	CRH
tig00000057	600378	13	27	CRH
tig00000057	632885	38	78	CRH
tig00000057	635710	31	52	CRH
tig00000057	635722	32	58	CRH
tig00000057	809201	40	82	CRH
tig00000057	888312	29	58	CRH
tig00000057	888343	24	53	CRH
tig00000057	901813	25	61	CRH
tig00000057	916566	35	82	CRH
tig00000057	973626	35	80	CRH
tig00000057	1021609	33	55	CRH
tig00000057	1051289	23	44	CRH
tig00000057	1053232	33	72	CRH
tig00000057	1103152	24	57	CRH
tig00000057	1135111	2	5	CRH
tig00000057	1230149	42	73	CRH
tig00000057	1246662	26	47	CRH
tig00000057	1275281	32	76	CRH
tig00000057	1310082	28	62	CRH
tig00000057	1310146	30	74	CRH
tig00000057	1312871	33	67	CRH
tig00000057	1320776	18	39	CRH
tig00000057	1414155	40	94	CRH
tig00000057	1468112	30	68	CRH
tig00000057	1468169	24	60	CRH
tig00000057	1469618	35	72	CRH
tig00000057	1476921	20	37	CRH
tig00000057	1519198	28	61	CRH
tig00000057	1615705	20	49	CRH
tig00000057	1616357	21	46	CRH
tig00000057	1656369	20	46	CRH
tig00000057	1731079	30	62	CRH
tig00000057	1940481	38	77	CRH
tig00000057	1954773	20	46	CRH
tig00000057	1974232	12	25	CRH
tig00000057	1977818	21	48	CRH
tig00000057	1981083	22	45	CRH
tig00000057	1981100	17	40	CRH
tig00000057	2006204	18	42	CRH
tig00000057	2007453	17	35	CRH
tig00000057	2007463	26	61	CRH
tig00000057	2056147	32	74	CRH
tig00000057	2056175	43	81	CRH
tig00000057	2129071	24	55	CRH
tig00000057	2150305	30	70	CRH
tig00000057	2252900	31	59	CRH
tig00000057	2252941	15	37	CRH
tig00000057	2314203	30	59	CRH
tig00000057	2326480	17	37	CRH
tig00000057	2452306	24	59	CRH
tig00000057	2452335	32	66	CRH
tig00000057	2547748	24	57	CRH
tig00000057	2550784	28	63	CRH
tig00000057	2602760	39	76	CRH
tig00000057	2619260	33	73	CRH
tig00000057	2623840	29	63	CRH
tig00000057	2659433	18	45	CRH
tig00000057	2717159	23	53	CRH
tig00000057	2769491	45	94	CRH
tig00000057	2790304	42	79	CRH
tig00000057	2790494	35	72	CRH
tig00000057	2832358	21	51	CRH
tig00000057	2832730	43	78	CRH
tig00000057	2835264	20	49	CRH
tig00000057	2881666	24	59	CRH
tig00000057	2940276	35	76	CRH
tig00000057	2961866	30	68	CRH
tig00000057	3043425	36	77	CRH
tig00000057	3043454	31	70	CRH
tig00000057	3053324	33	62	CRH
tig00000057	3053347	35	76	CRH
tig00000057	3070274	35	78	CRH
tig00000057	3115916	45	84	CRH
tig00000057	3216495	36	90	CRH
tig00000057	3279730	26	49	CRH
tig00000057	3444953	22	41	CRH
tig00000057	3466970	44	77	CRH
tig00000057	3509873	27	61	CRH
tig00000057	3569355	37	87	CRH
tig00000057	3569618	31	76	CRH
tig00000057	3597489	22	52	CRH
tig00000057	3600920	34	75	CRH
tig00000057	3624238	33	74	CRH
tig00000057	3624257	26	59	CRH
tig00000057	3651506	45	84	CRH
tig00000057	3655071	23	55	CRH
tig00000057	3655092	38	80	CRH
tig00000057	3677421	11	26	CRH
tig00000057	3740196	26	56	CRH
tig00000057	3835527	40	90	CRH
tig00000057	3835541	43	93	CRH
tig00000057	4001135	32	74	CRH
tig00000057	4023704	22	51	CRH
tig00000057	4102815	30	72	CRH
tig00000057	4177997	31	67	CRH
tig00000057	4186972	35	87	CRH
tig00000057	4187005	35	79	CRH
tig00000057	4325759	32	61	CRH
tig00000057	4325809	30	59	CRH
tig00000057	4352300	37	86	CRH
tig00000057	4430088	18	30	CRH
tig00000057	4431450	20	50	CRH
tig00000057	4479523	26	51	CRH
tig00000057	4479584	21	48	CRH
tig00000057	4500430	25	58	CRH
tig00000057	4504951	7	16	CRH
tig00000057	4535928	37	68	CRH
tig00000057	4544018	27	66	CRH
tig00000057	4614965	26	65	CRH
tig00000057	4615016	33	66	CRH
tig00000057	4615055	28	54	CRH
tig00000057	4624761	31	71	CRH
tig00000057	4627384	29	70	CRH
tig00000057	4683403	35	70	CRH
tig00000057	4702997	35	71	CRH
tig00000057	4709474	30	70	CRH
tig00000057	4721129	28	57	CRH
tig00000057	4724276	40	82	CRH
tig00000057	4787361	29	57	CRH
tig00000057	4787398	41	74	CRH
tig00000057	4880040	29	64	CRH
tig00000057	4882943	33	82	CRH
tig00000057	4946865	29	68	CRH
tig00000057	4946943	29	69	CRH
tig00000057	4983807	34	61	CRH
tig00000057	4995384	38	71	CRH
tig00000057	5010411	30	63	CRH
tig00000057	5035736	23	47	CRH
tig00000057	5053512	31	72	CRH
tig00000057	5053557	30	57	CRH
tig00000057	5065867	25	55	CRH
tig00000057	5126304	26	56	CRH
tig00000057	5128497	39	80	CRH
tig00000057	5129236	30	64	CRH
tig00000057	5129264	41	82	CRH
tig00000057	5192120	22	46	CRH
tig00000057	5239451	30	69	CRH
tig00000057	5239507	29	63	CRH
tig00000057	5274847	28	63	CRH
tig00000057	5276066	23	56	CRH
tig00000057	5295269	22	55	CRH
tig00000057	5301122	27	60	CRH
tig00000057	5306018	29	59	CRH
tig00000057	5316450	29	66	CRH
tig00000057	5329484	26	58	CRH
tig00000057	5350201	35	71	CRH
tig00000057	5357569	27	65	CRH
tig00000057	5357570	44	79	CRH
tig00000057	5374431	34	74	CRH
tig00000057	5377040	29	67	CRH
tig00000057	5383897	18	45	CRH
tig00000057	5383939	21	49	CRH
tig00000057	5390745	6	15	CRH
tig00000057	5417039	27	59	CRH
tig00000057	5417055	25	57	CRH
tig00000057	5419988	11	26	CRH
tig00000057	5438812	29	71	CRH
tig00000057	5459484	29	69	CRH
tig00000057	5517555	29	72	CRH
tig00000057	5532061	24	56	CRH
tig00000057	5533202	27	58	CRH
tig00000057	5533238	34	61	CRH
tig00000057	5595510	32	71	CRH
tig00000057	5614255	31	77	CRH
tig00000057	5623569	42	86	CRH
tig00000057	5630577	29	61	CRH
tig00000057	5630652	28	61	CRH
tig00000057	5742555	36	63	CRH
tig00000057	5745034	28	59	CRH
tig00000057	5802003	40	77	CRH
tig00000084	541193	22	52	CRH
tig00000084	938432	30	63	CRH
tig00000084	1836486	25	58	CRH
tig00000084	1847823	26	54	CRH
tig00000084	1847853	20	50	CRH
tig00000084	1865555	23	56	CRH
tig00000084	1871449	8	19	CRH
tig00000084	1913710	25	52	CRH
tig00000084	1920026	32	71	CRH
tig00000084	1931554	28	63	CRH
tig00000084	1934742	7	16	CRH
tig00000084	1934756	4	10	CRH
tig00000084	1938786	11	25	CRH
tig00000084	1939168	27	48	CRH
tig00000084	1940750	26	59	CRH
tig00000084	1940773	27	62	CRH
tig00000084	1953628	19	45	CRH
tig00000084	1960719	26	63	CRH
tig00000084	1999483	15	36	CRH
tig00000084	2107694	37	84	CRH
tig00000084	2122378	44	75	CRH
tig00000084	2129407	29	66	CRH
tig00000084	2132369	20	48	CRH
tig00000084	2154627	45	95	CRH
tig00000084	2318468	25	58	CRH
tig00000084	2362314	25	52	CRH
tig00000084	2457764	18	38	CRH
tig00000084	2464086	19	46	CRH
tig00000084	2478186	21	46	CRH
tig00000084	2504887	20	39	CRH
tig00000084	2504947	25	54	CRH
tig00000084	2525604	27	57	CRH
tig00000084	2529733	28	55	CRH
tig00000084	2577361	34	77	CRH
tig00000084	2607801	36	83	CRH
tig00000084	2694663	30	74	CRH
tig00000084	2699797	30	61	CRH
tig00000084	2719550	21	50	CRH
tig00000084	2749013	20	47	CRH
tig00000084	2982740	32	72	CRH
tig00000084	3046095	33	70	CRH
tig00000084	3091108	13	28	CRH
tig00000084	3093823	31	77	CRH
tig00000084	3093855	44	86	CRH
tig00000084	3135423	32	78	CRH
tig00000084	3163572	32	72	CRH
tig00000084	3239710	28	58	CRH
tig00000084	3243549	45	85	CRH
tig00000084	3243560	34	67	CRH
tig00000084	3245461	23	52	CRH
tig00000084	3270972	21	51	CRH
tig00000084	3274314	23	54	CRH
tig00000084	3275000	34	71	CRH
tig00000084	3300837	24	54	CRH
tig00000084	3434854	25	54	CRH
tig00000084	3434980	14	34	CRH
tig00000084	3461508	32	75	CRH
tig00000084	3507410	26	65	CRH
tig00000084	3580381	8	15	CRH
tig00000084	3607811	46	88	CRH
tig00000084	3723342	26	65	CRH
tig00000084	3743341	24	56	CRH
tig00000084	3814358	28	62	CRH
tig00000084	3833946	37	78	CRH
tig00000084	3833974	30	70	CRH
tig00000084	3834270	27	55	CRH
tig00000084	3900453	34	82	CRH
tig00000084	3921796	24	57	CRH
tig00000084	3955678	24	51	CRH
tig00000084	3955697	35	62	CRH
tig00000084	4008017	21	49	CRH
tig00000084	4037225	24	57	CRH
tig00000084	4050834	18	43	CRH
tig00000084	4053476	7	14	CRH
tig00000084	4059773	32	68	CRH
tig00000084	4076632	23	57	CRH
tig00000084	4166161	33	71	CRH
tig00000084	4184748	39	81	CRH
tig00000084	4196548	28	70	CRH
tig00000084	4215765	29	69	CRH
tig00000084	4230353	29	71	CRH
tig00000084	4269688	22	50	CRH
tig00000084	4276657	15	35	CRH
tig00000084	4277671	12	25	CRH
tig00000084	4277694	11	25	CRH
tig00000084	4289715	16	31	CRH
tig00000084	4299428	25	57	CRH
tig00000084	4301019	29	59	CRH
tig00000084	4301047	28	55	CRH
tig00000084	4314150	25	53	CRH
tig00000084	4319838	25	58	CRH
tig00000084	4320623	21	43	CRH
tig00000084	4325551	24	57	CRH
tig00000084	4331609	29	50	CRH
tig00000084	4366562	31	63	CRH
tig00000084	4378922	18	41	CRH
tig00000084	4383239	21	51	CRH
tig00000084	4414632	27	65	CRH
tig00000084	4462760	36	84	CRH
tig00000084	4473819	21	52	CRH
tig00000084	4473899	43	74	CRH
tig00000084	4473942	34	65	CRH
tig00000084	4489122	14	29	CRH
tig00000084	4489908	29	67	CRH
tig00000084	4491272	25	59	CRH
tig00000084	4498644	29	64	CRH
tig00000084	4551047	25	60	CRH
tig00000084	4619164	49	100	CRH
tig00000084	4691561	20	46	CRH
tig00000084	4778102	15	37	CRH
tig00000084	4802949	24	60	CRH
tig00000084	4830841	23	46	CRH
tig00000084	4909625	36	72	CRH
tig00000084	4977158	31	74	CRH
tig00000084	4999369	13	27	CRH
tig00000084	5002941	30	68	CRH
tig00000084	5014135	26	52	CRH
tig00000084	5031859	16	36	CRH
tig00000158	44568	22	51	CRH
tig00000158	139650	29	69	CRH
tig00000158	142577	28	63	CRH
tig00000158	1347453	38	82	CRH
tig00000158	2313281	8	16	CRH
tig00000158	2819932	21	39	CRH
tig00000158	3018358	28	65	CRH
tig00000158	3018988	28	62	CRH
tig00000158	3202038	23	57	CRH
tig00000158	3716262	5	11	CRH
tig00000158	3817589	27	66	CRH
tig00000158	3972892	16	40	CRH
tig00000158	4204809	25	50	CRH
tig00000158	4410355	21	48	CRH
tig00000158	4518334	21	46	CRH
tig00000158	4585051	22	46	CRH
tig00000158	5109397	29	71	CRH
tig00000158	5318617	27	63	CRH
tig00000158	5346889	27	53	CRH
tig00000158	5367497	3	6	CRH
tig00000158	5396697	21	40	CRH
tig00000158	5412350	16	37	CRH
tig00000158	5427069	23	46	CRH
tig00000158	5575623	21	51	CRH
tig00000158	5584125	20	48	CRH
tig00000158	6592831	34	82	CRH
tig00000158	7314523	27	65	CRH
tig00000158	7925188	23	53	CRH
tig00000158	8023276	4	10	CRH
tig00000158	9132355	4	8	CRH
tig00000158	10630815	10	22	CRH
tig00000158	11521474	35	87	CRH
tig00000158	11716678	37	77	CRH
tig00000158	12255641	36	71	CRH
tig00000158	12261546	30	73	CRH
tig00000158	12275672	23	49	CRH
tig00000158	12278465	42	93	CRH
tig00000158	12304601	18	32	CRH
tig00000158	12314872	12	27	CRH
tig00000158	12318317	18	34	CRH
tig00000158	12345579	26	62	CRH
tig00000158	12346950	26	54	CRH
tig00000158	12401276	23	53	CRH
tig00000158	12411529	30	72	CRH
tig00000158	12411541	31	73	CRH
tig00000158	12412803	16	37	CRH
tig00000158	12470336	38	78	CRH
tig00000158	12590636	16	31	CRH
tig00000158	12611375	28	65	CRH
tig00000158	12614317	52	92	CRH
tig00000158	12617929	39	78	CRH
tig00000158	12640141	32	76	CRH
tig00000158	12679538	27	66	CRH
tig00000158	12699794	26	55	CRH
tig00000158	12707641	29	65	CRH
tig00000158	12722009	35	81	CRH
tig00000158	12734104	26	64	CRH
tig00000158	12925913	42	86	CRH
tig00000158	12945774	40	98	CRH
tig00000158	12957417	34	61	CRH
tig00000158	13014624	29	62	CRH
tig00000158	13043794	32	68	CRH
tig00000158	13045552	22	49	CRH
tig00000158	13067860	30	60	CRH
tig00000158	13067895	25	62	CRH
tig00000158	13095733	34	79	CRH
tig00000158	13199635	22	54	CRH
tig00000158	13227616	6	14	CRH
tig00000158	13249794	26	59	CRH
tig00000158	13275121	9	20	CRH
tig00000158	13300841	16	35	CRH
tig00000158	13310213	32	80	CRH
tig00000158	13337437	24	55	CRH
tig00000158	13376342	23	49	CRH
tig00000158	13399624	29	69	CRH
tig00000158	13413838	25	60	CRH
tig00000158	13466232	35	83	CRH
tig00000158	13472560	31	57	CRH
tig00000158	13476933	31	71	CRH
tig00000158	13533113	32	79	CRH
tig00000158	13556158	25	60	CRH
tig00000158	13601121	36	85	CRH
tig00000158	13641177	23	57	CRH
tig00000158	13672049	28	69	CRH
tig00000158	13698069	25	61	CRH
tig00000158	13714156	27	62	CRH
tig00000158	13721579	24	48	CRH
tig00000158	13772876	36	60	CRH
tig00000158	13840172	26	60	CRH
tig00000158	13851557	19	47	CRH
tig00000158	13864482	28	50	CRH
tig00000158	13894827	35	73	CRH
tig00000158	13953038	39	89	CRH
tig00000158	13954785	31	73	CRH
tig00000158	13954811	33	78	CRH
tig00000158	13984001	45	92	CRH
tig00000158	14110444	38	71	CRH
tig00000158	14138054	42	81	CRH
tig00000158	14172502	17	32	CRH
tig00000158	14182682	25	56	CRH
tig00000158	14223559	35	66	CRH
tig00000158	14236986	33	79	CRH
tig00000158	14238279	35	85	CRH
tig00000158	14245260	31	66	CRH
tig00000158	14495354	40	95	CRH
tig00000158	14515749	25	60	CRH
tig00000158	14542435	25	43	CRH
tig00000158	14557836	25	59	CRH
tig00000158	14571090	30	66	CRH
tig00000158	14580140	35	74	CRH
tig00000158	14618107	38	74	CRH
tig00000158	14619904	26	62	CRH
tig00000158	14632143	33	71	CRH
tig00000158	14634053	33	80	CRH
tig00000158	14660143	32	69	CRH
tig00000158	14802579	34	85	CRH
tig00000158	14890223	36	84	CRH
tig00000158	14898538	29	72	CRH
tig00000158	14929514	19	47	CRH
tig00000158	14937589	32	66	CRH
tig00000158	14963613	40	90	CRH
tig00000158	14972123	35	70	CRH
tig00000158	14995169	15	29	CRH
tig00000158	15031517	29	66	CRH
tig00000158	15031550	31	77	CRH
tig00000158	15100124	33	64	CRH
tig00000158	15112871	22	48	CRH
tig00000158	15115340	45	100	CRH
tig00000158	15145429	28	63	CRH
tig00000158	15168342	37	72	CRH
tig00000158	15169450	23	53	CRH
tig00000158	15216262	28	52	CRH
tig00000158	15285126	22	52	CRH
tig00000158	15285142	27	59	CRH
tig00000158	15291625	21	51	CRH
tig00000158	15301760	32	64	CRH
tig00000158	15330878	23	41	CRH
tig00000158	15336840	27	57	CRH
tig00000158	15365092	15	36	CRH
tig00000158	15372863	37	76	CRH
tig00000158	15378060	27	62	CRH
tig00000158	15382951	37	69	CRH
tig00000158	15387992	26	58	CRH
tig00000158	15398443	18	38	CRH
tig00000158	15401379	23	52	CRH
tig00000158	15407342	31	64	CRH
tig00000158	15414007	37	80	CRH
tig00000158	15417905	25	60	CRH
tig00000158	15430761	18	39	CRH
tig00000158	15459077	28	61	CRH
tig00000158	15503429	28	55	CRH
tig00000158	15513073	34	70	CRH
tig00000158	15533390	38	74	CRH
tig00000158	15554455	19	46	CRH
tig00000158	15562293	30	74	CRH
tig00000158	15562308	40	86	CRH
tig00000158	15611204	18	42	CRH
tig00000158	15611255	32	68	CRH
tig00000158	15637013	15	25	CRH
tig00000158	15658828	33	66	CRH
tig00000158	15666166	28	56	CRH
tig00000158	15683143	27	60	CRH
tig00000158	15798015	19	45	CRH
tig00000158	15875780	33	73	CRH
tig00000158	15904772	27	64	CRH
tig00000158	15904910	26	65	CRH
tig00000158	15916359	30	70	CRH
tig00000158	15958287	29	70	CRH
tig00000158	15958334	30	64	CRH
tig00000158	15975691	48	88	CRH
tig00000158	16100511	35	70	CRH
tig00000158	16114709	33	74	CRH
tig00000158	16188023	36	73	CRH
tig00000158	16218752	24	55	CRH
tig00000158	16229836	23	56	CRH
tig00000158	16261851	26	59	CRH
tig00000158	16263801	19	47	CRH
tig00000158	16270978	28	70	CRH
tig00000158	16271040	34	80	CRH
tig00000158	16275861	44	85	CRH
tig00000158	16317234	20	40	CRH
tig00000158	16333434	5	9	CRH
tig00000158	16357032	31	57	CRH
tig00000158	16369472	3	6	CRH
tig00000158	16454353	34	79	CRH
tig00000158	16619915	28	60	CRH
tig00000158	16652222	31	59	CRH
tig00000158	16652276	21	52	CRH
tig00000158	16677379	29	68	CRH
tig00000158	16681910	34	70	CRH
tig00000158	16746261	32	67	CRH
tig00000158	16818362	27	65	CRH
tig00000158	16845134	29	61	CRH
tig00000158	16878759	28	63	CRH
tig00000158	16899735	12	27	CRH
tig00000158	17047170	18	32	CRH
tig00000158	17053331	38	82	CRH
tig00000158	17103199	26	54	CRH
tig00000158	17162015	28	60	CRH
tig00000158	17268876	25	57	CRH
tig00000158	17273258	25	62	CRH
tig00000158	17279150	36	83	CRH
tig00000158	17347707	32	57	CRH
tig00000158	17383816	25	61	CRH
tig00000158	17393789	38	80	CRH
tig00000158	17419703	27	55	CRH
tig00000158	17430457	26	60	CRH
tig00000158	17604206	24	52	CRH
tig00000158	17611997	27	67	CRH
tig00000158	17615389	38	83	CRH
tig00000158	17646338	36	86	CRH
tig00000158	17646386	40	92	CRH
tig00000158	17917839	21	52	CRH
tig00000158	17917877	35	68	CRH
tig00000158	18100118	28	67	CRH
tig00000158	18154291	29	68	CRH
tig00000158	18155724	24	57	CRH
tig00000158	18173695	31	73	CRH
tig00000158	18228546	5	12	CRH
tig00000158	18274766	18	37	CRH
tig00000158	18274785	26	49	CRH
tig00000158	18274922	33	61	CRH
tig00000158	18310614	32	74	CRH
tig00000158	18349252	38	70	CRH
tig00000158	18362042	20	37	CRH
tig00000158	18364627	32	60	CRH
tig00000158	18369093	27	58	CRH
tig00000158	18375571	24	60	CRH
tig00000158	18397133	26	53	CRH
tig00000158	18410392	14	35	CRH
tig00000158	18423753	32	55	CRH
tig00000158	18423772	11	26	CRH
tig00000158	18426763	20	41	CRH
tig00000158	18427091	43	74	CRH
tig00000158	18442725	2	4	CRH
tig00000158	18445282	18	32	CRH
tig00000158	18445548	12	30	CRH
tig00000158	18450117	33	65	CRH
tig00000158	18466730	21	43	CRH
tig00000158	18466753	27	52	CRH
tig00000158	18485912	12	28	CRH
tig00000158	18488401	24	58	CRH
tig00000158	18488433	26	58	CRH
tig00000158	18494623	30	74	CRH
tig00000158	18504033	26	57	CRH
tig00000158	18504081	27	58	CRH
tig00000158	18515065	38	71	CRH
tig00000158	18547470	27	67	CRH
tig00000158	18613814	28	61	CRH
tig00000158	18661332	45	91	CRH
tig00000158	18682507	28	70	CRH
tig00000158	18691126	25	61	CRH
tig00000158	18717335	45	90	CRH
tig00000158	18722255	38	81	CRH
tig00000158	18743218	35	87	CRH
tig00000158	18765626	20	46	CRH
tig00000158	18809650	29	63	CRH
tig00000158	18837790	35	77	CRH
tig00000158	18873314	46	97	CRH
tig00000158	18873383	42	90	CRH
tig00000158	18876153	26	63	CRH
tig00000158	18902377	23	47	CRH
tig00000158	18933695	35	82	CRH
tig00000158	18948884	31	71	CRH
tig00000158	18950972	34	76	CRH
tig00000158	18975271	40	73	CRH
tig00000158	19063584	8	19	CRH
tig00000158	19070418	11	21	CRH
tig00000158	19091756	28	67	CRH
tig00000158	19108596	32	67	CRH
tig00000158	19117144	25	59	CRH
tig00000158	19154977	23	51	CRH
tig00000158	19182431	28	66	CRH
tig00000158	19182491	26	53	CRH
tig00000158	19217157	38	76	CRH
tig00000158	19219203	27	61	CRH
tig00000158	19232769	20	37	CRH
tig00000158	19238774	35	87	CRH
tig00000158	19264031	24	60	CRH
tig00000158	19289955	24	47	CRH
tig00000158	19319245	26	64	CRH
tig00000158	19319278	29	57	CRH
tig00000158	19348335	33	73	CRH
tig00000158	19382653	21	52	CRH
tig00000158	19398939	27	67	CRH
tig00000158	19412261	35	85	CRH
tig00000158	19456749	41	85	CRH
tig00000158	19577795	27	53	CRH
tig00000158	19583895	25	54	CRH
tig00000158	19614306	21	52	CRH
tig00000158	19647205	42	70	CRH
tig00000158	19647220	37	66	CRH
tig00000158	19675356	34	70	CRH
tig00000158	19679439	29	70	CRH
[truncated: 1,062 more rows]

## Sheet: Supplementary Data 6
Supplementary Data 6: CREs and CSEs identified in the Canu assembly of S. pennellii
The location of error breakpoint		Coverage of clipped-reads at breakage	Local coverage near ER breakage	Category
Canu_ctg1	79856	6	6	CRE
Canu_ctg1	167867	19	23	CRE
Canu_ctg1	170678	10	11	CRE
Canu_ctg1	219134	22	24	CRE
Canu_ctg1	329694	16	18	CRE
Canu_ctg1	353933	3	3	CRE
Canu_ctg1	400865	19	19	CRE
Canu_ctg1	449889	6	6	CRE
Canu_ctg1	478944	5	6	CRE
Canu_ctg1	515664	10	11	CRE
Canu_ctg1	648532	3	3	CRE
Canu_ctg1	679099	11	11	CRE
Canu_ctg1	681388	12	15	CRE
Canu_ctg1	717725	11	11	CRE
Canu_ctg1	729553	6	7	CRE
Canu_ctg1	880016	16	18	CRE
Canu_ctg1	1090907	6	7	CRE
Canu_ctg1	1166231	22	22	CRE
Canu_ctg1	1194061	12	15	CRE
Canu_ctg1	1498443	9	9	CRE
Canu_ctg1	1521170	18	23	CRE
Canu_ctg1	1559077	3	3	CRE
Canu_ctg1	1629797	16	18	CRE
Canu_ctg1	1631104	12	13	CRE
Canu_ctg1	1634513	7	7	CRE
Canu_ctg1	1648115	25	29	CRE
Canu_ctg1	1731222	2	2	CRE
Canu_ctg1	1760834	8	9	CRE
Canu_ctg1	1870739	4	4	CRE
Canu_ctg1	2007852	16	17	CRE
Canu_ctg1	2244067	10	11	CRE
Canu_ctg1	2317605	10	13	CRE
Canu_ctg1	2616473	20	21	CRE
Canu_ctg1	2732757	2	2	CRE
Canu_ctg1	2797092	13	14	CRE
Canu_ctg1	2840533	11	11	CRE
Canu_ctg1	2841802	4	4	CRE
Canu_ctg1	3104710	2	2	CRE
Canu_ctg1	3172600	14	14	CRE
Canu_ctg1	3400700	13	13	CRE
Canu_ctg1	3445187	2	2	CRE
Canu_ctg1	3466909	14	14	CRE
Canu_ctg1	3558411	16	19	CRE
Canu_ctg1	3559698	2	2	CRE
Canu_ctg1	3682939	10	11	CRE
Canu_ctg1	3716424	9	10	CRE
Canu_ctg1	3729605	11	11	CRE
Canu_ctg1	3737094	6	7	CRE
Canu_ctg1	3816010	7	7	CRE
Canu_ctg1	3876739	12	15	CRE
Canu_ctg1	3921778	23	24	CRE
Canu_ctg1	4248014	4	4	CRE
Canu_ctg1	4355549	4	4	CRE
Canu_ctg1	4576086	5	5	CRE
Canu_ctg1	4605728	19	19	CRE
Canu_ctg1	4607065	14	14	CRE
Canu_ctg1	4608348	10	11	CRE
Canu_ctg1	4664030	2	2	CRE
Canu_ctg1	4690706	4	5	CRE
Canu_ctg1	4729047	8	8	CRE
Canu_ctg1	4963717	2	2	CRE
Canu_ctg1	5143031	11	12	CRE
Canu_ctg1	5309159	17	18	CRE
Canu_ctg1	5420195	22	25	CRE
Canu_ctg1	5568836	17	19	CRE
Canu_ctg1	5577584	8	8	CRE
Canu_ctg1	5720473	2	2	CRE
Canu_ctg1	5820973	18	19	CRE
Canu_ctg1	5953338	9	9	CRE
Canu_ctg1	6003164	9	11	CRE
Canu_ctg1	6038825	14	16	CRE
Canu_ctg1	6062295	4	5	CRE
Canu_ctg1	6181379	17	22	CRE
Canu_ctg1	6192386	12	13	CRE
Canu_ctg1	6212936	17	17	CRE
Canu_ctg1	6377657	15	17	CRE
Canu_ctg1	6727042	5	5	CRE
Canu_ctg1	6916561	16	18	CRE
Canu_ctg1	6982584	14	14	CRE
Canu_ctg1	7045138	4	4	CRE
Canu_ctg1	7054271	2	2	CRE
Canu_ctg1	7073465	11	12	CRE
Canu_ctg1	7076073	5	6	CRE
Canu_ctg1	7081869	8	8	CRE
Canu_ctg1	7111458	14	15	CRE
Canu_ctg1	7115395	12	15	CRE
Canu_ctg1	7146295	23	23	CRE
Canu_ctg1	7215683	10	13	CRE
Canu_ctg1	7295366	10	13	CRE
Canu_ctg1	7390509	14	15	CRE
Canu_ctg1	7415565	14	15	CRE
Canu_ctg1	7479889	24	24	CRE
Canu_ctg1	7489469	7	8	CRE
Canu_ctg1	7498672	10	10	CRE
Canu_ctg1	7606541	3	3	CRE
Canu_ctg1	7609358	4	5	CRE
Canu_ctg1	7692244	20	21	CRE
Canu_ctg1	7704260	7	8	CRE
Canu_ctg1	7856607	12	15	CRE
Canu_ctg1	7870134	17	20	CRE
Canu_ctg1	7917935	3	3	CRE
Canu_ctg1	8033530	25	29	CRE
Canu_ctg1	8056768	15	15	CRE
Canu_ctg1	8072876	8	8	CRE
Canu_ctg1	8075217	14	14	CRE
Canu_ctg1	8178071	16	17	CRE
Canu_ctg1	8280050	12	14	CRE
Canu_ctg1	8322990	9	10	CRE
Canu_ctg1	8352322	19	19	CRE
Canu_ctg1	8378608	11	12	CRE
Canu_ctg1	8414327	11	13	CRE
Canu_ctg1	8451100	16	20	CRE
Canu_ctg1	8518043	16	17	CRE
Canu_ctg1	8703585	10	13	CRE
Canu_ctg1	8908753	15	16	CRE
Canu_ctg1	8953633	15	15	CRE
Canu_ctg1	8955091	22	23	CRE
Canu_ctg1	9026719	17	19	CRE
Canu_ctg1	9034058	3	3	CRE
Canu_ctg1	9043824	2	2	CRE
Canu_ctg1	9166893	8	9	CRE
Canu_ctg1	9301534	17	17	CRE
Canu_ctg1	9379678	8	10	CRE
Canu_ctg1	9406368	25	26	CRE
Canu_ctg1	9507092	15	17	CRE
Canu_ctg1	9526622	12	12	CRE
Canu_ctg1	9553329	10	11	CRE
Canu_ctg1	9591452	5	5	CRE
Canu_ctg1	9650637	15	15	CRE
Canu_ctg1	9793310	16	17	CRE
Canu_ctg2	15986	2	2	CRE
Canu_ctg2	19178	3	3	CRE
Canu_ctg2	22630	9	11	CRE
Canu_ctg2	155951	22	23	CRE
Canu_ctg2	176353	4	5	CRE
Canu_ctg2	344165	4	4	CRE
Canu_ctg2	731904	5	5	CRE
Canu_ctg2	957659	8	8	CRE
Canu_ctg2	969500	10	12	CRE
Canu_ctg2	1145894	6	6	CRE
Canu_ctg2	1424548	3	3	CRE
Canu_ctg2	1452282	22	26	CRE
Canu_ctg2	1623359	12	13	CRE
Canu_ctg2	1658453	10	13	CRE
Canu_ctg2	1678760	11	13	CRE
Canu_ctg2	1737197	7	7	CRE
Canu_ctg2	1838948	8	9	CRE
Canu_ctg2	1844555	14	16	CRE
Canu_ctg2	1866586	20	20	CRE
Canu_ctg2	2084446	13	15	CRE
Canu_ctg2	2113540	20	24	CRE
Canu_ctg2	2355566	11	12	CRE
Canu_ctg2	2628169	8	8	CRE
Canu_ctg2	2853828	11	11	CRE
Canu_ctg2	2907124	14	16	CRE
Canu_ctg2	2966656	3	3	CRE
Canu_ctg2	3067138	7	8	CRE
Canu_ctg2	3070453	18	21	CRE
Canu_ctg2	3209508	15	18	CRE
Canu_ctg2	3303560	21	24	CRE
Canu_ctg2	3318862	12	13	CRE
Canu_ctg2	3373409	11	14	CRE
Canu_ctg2	3450629	21	21	CRE
Canu_ctg2	3609564	17	19	CRE
Canu_ctg2	3680566	17	17	CRE
Canu_ctg2	4031902	14	14	CRE
Canu_ctg2	4396494	11	13	CRE
Canu_ctg2	4573363	7	8	CRE
Canu_ctg2	4697016	15	16	CRE
Canu_ctg2	4809494	5	6	CRE
Canu_ctg2	4825803	3	3	CRE
Canu_ctg2	4898957	7	9	CRE
Canu_ctg2	4977892	2	2	CRE
Canu_ctg2	5000901	13	15	CRE
Canu_ctg2	5082635	10	11	CRE
Canu_ctg2	5134270	17	20	CRE
Canu_ctg2	5530408	15	18	CRE
Canu_ctg2	5605315	13	15	CRE
Canu_ctg2	5821770	18	18	CRE
Canu_ctg2	6242581	13	15	CRE
Canu_ctg2	6382303	16	18	CRE
Canu_ctg2	6384442	6	6	CRE
Canu_ctg2	6415004	7	9	CRE
Canu_ctg2	6568397	21	24	CRE
Canu_ctg2	6569491	2	2	CRE
Canu_ctg2	6843032	5	6	CRE
Canu_ctg2	6846184	25	27	CRE
Canu_ctg2	6852632	4	5	CRE
Canu_ctg2	6859494	12	12	CRE
Canu_ctg2	6860656	18	18	CRE
Canu_ctg2	6936513	3	3	CRE
Canu_ctg2	6969102	8	8	CRE
Canu_ctg2	7059765	31	33	CRE
Canu_ctg2	7179932	21	24	CRE
Canu_ctg2	7495668	19	20	CRE
Canu_ctg2	7716290	9	11	CRE
Canu_ctg2	7762004	12	15	CRE
Canu_ctg2	7778092	17	20	CRE
Canu_ctg2	7895077	13	17	CRE
Canu_ctg2	7953472	13	16	CRE
Canu_ctg2	8029160	18	20	CRE
Canu_ctg3	236001	9	9	CRE
Canu_ctg3	245707	26	29	CRE
Canu_ctg3	514946	19	20	CRE
Canu_ctg3	593780	5	6	CRE
Canu_ctg3	620985	20	22	CRE
Canu_ctg3	781615	6	6	CRE
Canu_ctg3	822207	14	15	CRE
Canu_ctg3	858525	7	9	CRE
Canu_ctg3	875950	14	17	CRE
Canu_ctg3	1001291	15	16	CRE
Canu_ctg3	1053618	8	8	CRE
Canu_ctg3	1063508	10	10	CRE
Canu_ctg3	1088200	7	8	CRE
Canu_ctg3	1098878	16	16	CRE
Canu_ctg3	1116782	11	13	CRE
Canu_ctg3	1143585	17	21	CRE
Canu_ctg3	1357318	28	32	CRE
Canu_ctg3	1425744	14	15	CRE
Canu_ctg3	1429427	5	6	CRE
Canu_ctg3	1452646	6	6	CRE
Canu_ctg3	1554799	12	14	CRE
Canu_ctg3	1615590	10	12	CRE
Canu_ctg3	1737888	9	11	CRE
Canu_ctg3	2002145	12	15	CRE
Canu_ctg3	2004394	15	17	CRE
Canu_ctg3	2157082	23	24	CRE
Canu_ctg3	2226517	14	14	CRE
Canu_ctg3	2227858	4	4	CRE
Canu_ctg3	2275174	19	20	CRE
Canu_ctg3	2285937	7	9	CRE
Canu_ctg3	2340034	8	9	CRE
Canu_ctg3	2388420	3	3	CRE
Canu_ctg3	2511508	13	14	CRE
Canu_ctg3	2525887	7	8	CRE
Canu_ctg3	2702901	14	15	CRE
Canu_ctg3	2994562	18	19	CRE
Canu_ctg3	3019367	2	2	CRE
Canu_ctg3	3054104	6	7	CRE
Canu_ctg3	3173063	11	12	CRE
Canu_ctg3	3254476	19	19	CRE
Canu_ctg3	3354771	17	17	CRE
Canu_ctg3	3456694	6	6	CRE
Canu_ctg3	3779472	22	22	CRE
Canu_ctg3	3829551	18	19	CRE
Canu_ctg3	3909172	6	7	CRE
Canu_ctg3	3921498	23	25	CRE
Canu_ctg3	4067809	3	3	CRE
Canu_ctg3	4111695	9	9	CRE
Canu_ctg3	4251858	10	12	CRE
Canu_ctg3	4268921	14	16	CRE
Canu_ctg3	4271548	7	9	CRE
Canu_ctg3	4274091	15	17	CRE
Canu_ctg3	4315502	19	24	CRE
Canu_ctg3	4318897	22	23	CRE
Canu_ctg3	4422060	13	14	CRE
Canu_ctg3	4578762	15	19	CRE
Canu_ctg3	4629723	11	12	CRE
Canu_ctg3	4780441	14	15	CRE
Canu_ctg3	4852753	12	14	CRE
Canu_ctg3	5018667	15	16	CRE
Canu_ctg3	5163348	13	16	CRE
Canu_ctg3	5364876	11	12	CRE
Canu_ctg3	5455674	5	5	CRE
Canu_ctg3	5540808	16	16	CRE
Canu_ctg3	5552050	8	10	CRE
Canu_ctg3	5749743	12	14	CRE
Canu_ctg3	5786367	12	14	CRE
Canu_ctg3	5803584	14	14	CRE
Canu_ctg3	5806658	14	15	CRE
Canu_ctg3	5807669	2	2	CRE
Canu_ctg3	6222302	8	10	CRE
Canu_ctg3	6288097	5	5	CRE
Canu_ctg3	6368718	6	7	CRE
Canu_ctg3	6503503	4	5	CRE
Canu_ctg3	6608218	8	8	CRE
Canu_ctg3	6704073	9	10	CRE
Canu_ctg3	6768610	3	3	CRE
Canu_ctg3	6887062	2	2	CRE
Canu_ctg3	6950094	21	21	CRE
Canu_ctg3	6972753	6	7	CRE
Canu_ctg3	7026704	13	13	CRE
Canu_ctg3	7214596	15	17	CRE
Canu_ctg3	7219524	17	19	CRE
Canu_ctg3	7221994	20	21	CRE
Canu_ctg3	7277031	29	32	CRE
Canu_ctg3	7394008	9	9	CRE
Canu_ctg3	7422482	20	21	CRE
Canu_ctg3	7443174	7	8	CRE
Canu_ctg3	7471421	2	2	CRE
Canu_ctg3	7517455	11	12	CRE
Canu_ctg3	7575072	5	6	CRE
Canu_ctg3	7611690	14	15	CRE
Canu_ctg3	7638922	4	4	CRE
Canu_ctg3	7716838	5	5	CRE
Canu_ctg3	7733461	13	13	CRE
Canu_ctg3	7735697	19	25	CRE
Canu_ctg3	7855119	2	2	CRE
Canu_ctg3	7873249	8	10	CRE
Canu_ctg3	7883209	8	9	CRE
Canu_ctg3	8048397	4	4	CRE
Canu_ctg3	8062280	2	2	CRE
Canu_ctg3	8086803	10	10	CRE
Canu_ctg3	8174905	4	5	CRE
Canu_ctg4	18891	5	5	CRE
Canu_ctg4	164379	4	5	CRE
Canu_ctg4	531596	16	16	CRE
Canu_ctg4	750397	6	6	CRE
Canu_ctg4	824352	17	21	CRE
Canu_ctg4	1201519	2	2	CRE
Canu_ctg4	1241294	4	4	CRE
Canu_ctg4	1348144	16	19	CRE
Canu_ctg4	1580790	4	4	CRE
Canu_ctg4	1585087	10	11	CRE
Canu_ctg4	1626619	10	13	CRE
Canu_ctg4	1828538	14	15	CRE
Canu_ctg4	2350949	19	24	CRE
Canu_ctg4	2504221	24	24	CRE
Canu_ctg4	2509309	13	14	CRE
Canu_ctg4	2725538	18	18	CRE
Canu_ctg4	2924675	19	20	CRE
Canu_ctg4	3137965	6	7	CRE
Canu_ctg4	3260434	6	7	CRE
Canu_ctg4	3421439	6	7	CRE
Canu_ctg4	3927624	31	35	CRE
Canu_ctg4	4168986	8	8	CRE
Canu_ctg4	4178869	15	15	CRE
Canu_ctg4	4195159	17	18	CRE
Canu_ctg4	4261694	6	7	CRE
Canu_ctg4	4295467	13	17	CRE
Canu_ctg4	4515765	3	3	CRE
Canu_ctg4	4570694	4	5	CRE
Canu_ctg4	4805213	16	17	CRE
Canu_ctg4	5330803	2	2	CRE
Canu_ctg4	5465817	11	11	CRE
Canu_ctg4	5562138	15	18	CRE
Canu_ctg4	5586813	17	19	CRE
Canu_ctg4	5721037	23	28	CRE
Canu_ctg4	6029848	17	18	CRE
Canu_ctg4	6326997	6	7	CRE
Canu_ctg4	6340226	6	7	CRE
Canu_ctg4	6392708	11	14	CRE
Canu_ctg4	6465635	15	18	CRE
Canu_ctg4	6513797	16	17	CRE
Canu_ctg4	6546967	12	15	CRE
Canu_ctg4	6552451	14	15	CRE
Canu_ctg4	6599083	9	11	CRE
Canu_ctg4	6600778	10	13	CRE
Canu_ctg4	6720039	2	2	CRE
Canu_ctg4	6807112	8	9	CRE
Canu_ctg4	6933559	14	14	CRE
Canu_ctg4	7022631	14	17	CRE
Canu_ctg4	7122590	3	3	CRE
Canu_ctg4	7173645	2	2	CRE
Canu_ctg4	7187014	4	5	CRE
Canu_ctg4	7290284	10	12	CRE
Canu_ctg4	7382093	18	23	CRE
Canu_ctg4	7583630	10	12	CRE
Canu_ctg4	7904551	2	2	CRE
Canu_ctg5	56969	10	10	CRE
Canu_ctg5	126114	12	12	CRE
Canu_ctg5	128351	8	9	CRE
Canu_ctg5	132569	8	8	CRE
Canu_ctg5	154144	2	2	CRE
Canu_ctg5	270282	12	15	CRE
Canu_ctg5	294620	20	22	CRE
Canu_ctg5	460335	8	10	CRE
Canu_ctg5	463129	6	7	CRE
Canu_ctg5	467635	3	3	CRE
Canu_ctg5	617268	9	10	CRE
Canu_ctg5	623771	14	14	CRE
Canu_ctg5	624776	19	21	CRE
Canu_ctg5	741276	12	12	CRE
Canu_ctg5	783162	15	16	CRE
Canu_ctg5	867759	18	20	CRE
Canu_ctg5	1009314	24	27	CRE
Canu_ctg5	1023758	19	19	CRE
Canu_ctg5	1117660	16	16	CRE
Canu_ctg5	1177376	13	13	CRE
Canu_ctg5	1211453	15	17	CRE
Canu_ctg5	1320946	6	6	CRE
Canu_ctg5	1344694	16	18	CRE
Canu_ctg5	1354730	21	21	CRE
Canu_ctg5	1454766	22	23	CRE
Canu_ctg5	1550247	8	9	CRE
Canu_ctg5	1560474	12	15	CRE
Canu_ctg5	1583526	11	13	CRE
Canu_ctg5	1645822	11	13	CRE
Canu_ctg5	1723657	10	11	CRE
Canu_ctg5	1727026	21	21	CRE
Canu_ctg5	1782732	10	10	CRE
Canu_ctg5	1991341	14	15	CRE
Canu_ctg5	2062624	4	5	CRE
Canu_ctg5	2110967	14	14	CRE
Canu_ctg5	2196548	9	11	CRE
Canu_ctg5	2411957	7	8	CRE
Canu_ctg5	2536788	6	7	CRE
Canu_ctg5	2920988	17	18	CRE
Canu_ctg5	2936903	4	5	CRE
Canu_ctg5	2982589	7	8	CRE
Canu_ctg5	2996010	14	15	CRE
Canu_ctg5	3180096	17	20	CRE
Canu_ctg5	3181883	18	18	CRE
Canu_ctg5	3271883	9	11	CRE
Canu_ctg5	3390984	15	16	CRE
Canu_ctg5	3424966	8	9	CRE
Canu_ctg5	3867935	16	17	CRE
Canu_ctg5	3875166	3	3	CRE
Canu_ctg5	3910299	7	7	CRE
Canu_ctg5	3915103	4	4	CRE
Canu_ctg5	4099630	13	14	CRE
Canu_ctg5	4240000	22	22	CRE
Canu_ctg5	4273362	11	11	CRE
Canu_ctg5	4399911	13	14	CRE
Canu_ctg5	4557592	10	10	CRE
Canu_ctg5	4641410	15	17	CRE
Canu_ctg5	4688742	14	14	CRE
Canu_ctg5	4703615	5	5	CRE
Canu_ctg5	4763350	10	10	CRE
Canu_ctg5	4925501	16	20	CRE
Canu_ctg5	5018037	21	21	CRE
Canu_ctg5	5086511	13	16	CRE
Canu_ctg5	5386261	19	20	CRE
Canu_ctg5	5424328	28	28	CRE
Canu_ctg5	5426492	19	20	CRE
Canu_ctg5	5444570	16	17	CRE
Canu_ctg5	5463425	19	19	CRE
Canu_ctg5	5536436	15	16	CRE
Canu_ctg5	5671721	10	12	CRE
Canu_ctg5	5775764	8	9	CRE
Canu_ctg5	6032101	9	9	CRE
Canu_ctg5	6212924	18	19	CRE
Canu_ctg5	6433772	4	4	CRE
Canu_ctg5	6442243	20	20	CRE
Canu_ctg5	6457586	4	4	CRE
Canu_ctg5	6476774	13	15	CRE
Canu_ctg5	6515449	21	21	CRE
Canu_ctg5	6881571	6	6	CRE
Canu_ctg5	6893216	9	11	CRE
Canu_ctg5	7011893	9	9	CRE
Canu_ctg5	7044028	2	2	CRE
Canu_ctg5	7208536	2	2	CRE
Canu_ctg5	7209576	25	25	CRE
Canu_ctg5	7229486	18	23	CRE
Canu_ctg5	7286501	18	19	CRE
Canu_ctg5	7290314	17	18	CRE
Canu_ctg5	7391930	2	2	CRE
Canu_ctg5	7396967	12	14	CRE
Canu_ctg6	144869	12	14	CRE
Canu_ctg6	259767	3	3	CRE
Canu_ctg6	285282	3	3	CRE
Canu_ctg6	380086	12	13	CRE
Canu_ctg6	975357	3	3	CRE
Canu_ctg6	1018181	14	18	CRE
Canu_ctg6	1169652	11	12	CRE
Canu_ctg6	1781688	11	11	CRE
Canu_ctg6	1972557	16	16	CRE
Canu_ctg6	2102044	17	17	CRE
Canu_ctg6	2193177	5	6	CRE
Canu_ctg6	2721394	4	4	CRE
Canu_ctg6	2845615	4	4	CRE
Canu_ctg6	3180059	19	21	CRE
Canu_ctg6	3742828	9	11	CRE
Canu_ctg6	3876500	15	16	CRE
Canu_ctg6	3924221	17	18	CRE
Canu_ctg6	4095066	17	17	CRE
Canu_ctg6	4202185	12	12	CRE
Canu_ctg6	4722479	5	6	CRE
Canu_ctg6	5575503	4	5	CRE
Canu_ctg6	5904929	13	13	CRE
Canu_ctg6	5924527	10	11	CRE
Canu_ctg6	6137856	14	16	CRE
Canu_ctg6	6143319	2	2	CRE
Canu_ctg6	6153692	12	15	CRE
Canu_ctg6	6448317	7	7	CRE
Canu_ctg6	6560757	2	2	CRE
Canu_ctg6	7085321	13	14	CRE
Canu_ctg7	12474	26	31	CRE
Canu_ctg7	121090	15	16	CRE
Canu_ctg7	632697	9	11	CRE
Canu_ctg7	651412	28	30	CRE
Canu_ctg7	1197303	11	13	CRE
Canu_ctg7	1478979	2	2	CRE
Canu_ctg7	1787464	9	9	CRE
Canu_ctg7	1909895	7	9	CRE
Canu_ctg7	2340356	2	2	CRE
Canu_ctg7	2416539	6	7	CRE
Canu_ctg7	2596599	11	13	CRE
Canu_ctg7	2876737	2	2	CRE
Canu_ctg7	3105039	10	13	CRE
Canu_ctg7	3278120	22	22	CRE
Canu_ctg7	3921728	8	9	CRE
Canu_ctg7	3979451	17	18	CRE
Canu_ctg7	4265360	20	22	CRE
Canu_ctg7	4313213	2	2	CRE
Canu_ctg7	4368476	12	13	CRE
Canu_ctg7	4382948	5	5	CRE
Canu_ctg7	4405994	13	14	CRE
Canu_ctg7	4548100	15	17	CRE
Canu_ctg7	4987857	11	11	CRE
Canu_ctg7	5068115	10	10	CRE
Canu_ctg7	5207531	11	13	CRE
Canu_ctg7	6075029	6	6	CRE
Canu_ctg7	6195649	7	9	CRE
Canu_ctg7	6496059	16	18	CRE
Canu_ctg7	6800498	2	2	CRE
Canu_ctg7	6816061	7	8	CRE
Canu_ctg7	6893717	12	13	CRE
Canu_ctg7	6944011	10	13	CRE
Canu_ctg8	119606	11	13	CRE
Canu_ctg8	123691	7	8	CRE
Canu_ctg8	146160	16	18	CRE
Canu_ctg8	205256	22	29	CRE
Canu_ctg8	570689	11	12	CRE
Canu_ctg8	582124	5	5	CRE
Canu_ctg8	642275	10	11	CRE
Canu_ctg8	701003	7	7	CRE
Canu_ctg8	732799	15	17	CRE
Canu_ctg8	995914	4	4	CRE
Canu_ctg8	1036333	10	12	CRE
Canu_ctg8	1107342	21	24	CRE
Canu_ctg8	1117126	17	21	CRE
Canu_ctg8	1226182	12	13	CRE
Canu_ctg8	1265177	17	20	CRE
Canu_ctg8	1500422	13	16	CRE
Canu_ctg8	1576842	15	18	CRE
Canu_ctg8	1587704	7	7	CRE
Canu_ctg8	1588798	12	12	CRE
Canu_ctg8	1594557	14	15	CRE
Canu_ctg8	1627375	12	12	CRE
Canu_ctg8	1788121	5	6	CRE
Canu_ctg8	1803641	13	13	CRE
Canu_ctg8	1965166	18	22	CRE
Canu_ctg8	1969918	3	3	CRE
Canu_ctg8	1992872	13	13	CRE
Canu_ctg8	2037143	4	5	CRE
Canu_ctg8	2151325	5	6	CRE
Canu_ctg8	2173823	9	11	CRE
Canu_ctg8	2197541	2	2	CRE
Canu_ctg8	2273540	10	11	CRE
Canu_ctg8	2290117	2	2	CRE
Canu_ctg8	2322544	4	4	CRE
Canu_ctg8	2412038	7	7	CRE
Canu_ctg8	2421156	16	18	CRE
Canu_ctg8	2423093	11	11	CRE
Canu_ctg8	2448105	3	3	CRE
Canu_ctg8	2498197	11	14	CRE
Canu_ctg8	2556712	2	2	CRE
Canu_ctg8	2635399	11	12	CRE
Canu_ctg8	2642564	18	20	CRE
Canu_ctg8	2663759	12	13	CRE
Canu_ctg8	2670849	23	25	CRE
Canu_ctg8	2689971	5	6	CRE
Canu_ctg8	2751573	18	19	CRE
Canu_ctg8	2799770	7	8	CRE
Canu_ctg8	2841225	17	17	CRE
Canu_ctg8	2965298	8	8	CRE
Canu_ctg8	3129171	11	12	CRE
Canu_ctg8	3293005	15	15	CRE
Canu_ctg8	3310016	17	18	CRE
Canu_ctg8	3315209	7	7	CRE
Canu_ctg8	3332527	4	5	CRE
Canu_ctg8	3423707	5	6	CRE
Canu_ctg8	3427129	6	6	CRE
Canu_ctg8	3482253	21	22	CRE
Canu_ctg8	3486074	26	27	CRE
Canu_ctg8	3508630	10	13	CRE
Canu_ctg8	3530026	5	6	CRE
Canu_ctg8	3533847	15	18	CRE
Canu_ctg8	3535100	9	11	CRE
Canu_ctg8	3640357	6	6	CRE
Canu_ctg8	3669677	11	11	CRE
Canu_ctg8	3881348	24	31	CRE
Canu_ctg8	3927711	13	13	CRE
Canu_ctg8	3972886	4	4	CRE
Canu_ctg8	4010278	3	3	CRE
Canu_ctg8	4052457	17	22	CRE
Canu_ctg8	4072645	4	5	CRE
Canu_ctg8	4163818	9	11	CRE
Canu_ctg8	4192331	7	9	CRE
Canu_ctg8	4247493	12	13	CRE
Canu_ctg8	4272628	9	10	CRE
Canu_ctg8	4613677	20	21	CRE
Canu_ctg8	5003672	5	6	CRE
Canu_ctg8	5007878	4	5	CRE
Canu_ctg8	5492646	8	10	CRE
Canu_ctg8	5499852	25	26	CRE
Canu_ctg8	5687024	18	19	CRE
Canu_ctg8	5701619	4	4	CRE
Canu_ctg8	5826223	13	13	CRE
Canu_ctg8	5888188	19	21	CRE
Canu_ctg8	5905562	9	10	CRE
Canu_ctg8	5915527	16	17	CRE
Canu_ctg8	5954696	16	18	CRE
Canu_ctg8	6015673	27	27	CRE
Canu_ctg8	6165056	10	12	CRE
Canu_ctg8	6170702	11	11	CRE
Canu_ctg8	6184058	11	14	CRE
Canu_ctg8	6189775	6	7	CRE
Canu_ctg8	6314180	10	12	CRE
Canu_ctg8	6485431	11	11	CRE
Canu_ctg8	6556713	15	16	CRE
Canu_ctg8	6624388	16	16	CRE
Canu_ctg8	6796199	16	20	CRE
Canu_ctg8	6823798	15	18	CRE
Canu_ctg8	6847093	18	18	CRE
Canu_ctg9	39629	3	3	CRE
Canu_ctg9	88263	18	20	CRE
Canu_ctg9	274466	7	8	CRE
Canu_ctg9	323247	22	23	CRE
Canu_ctg9	366370	25	29	CRE
Canu_ctg9	407701	10	10	CRE
Canu_ctg9	472143	10	12	CRE
Canu_ctg9	574928	19	23	CRE
Canu_ctg9	642012	3	3	CRE
Canu_ctg9	653038	20	20	CRE
Canu_ctg9	710014	10	13	CRE
Canu_ctg9	730364	11	11	CRE
Canu_ctg9	764653	12	12	CRE
Canu_ctg9	823110	14	16	CRE
Canu_ctg9	834964	10	12	CRE
Canu_ctg9	899555	10	11	CRE
Canu_ctg9	1045335	16	21	CRE
Canu_ctg9	1102204	2	2	CRE
Canu_ctg9	1687087	24	27	CRE
Canu_ctg9	1735258	16	17	CRE
Canu_ctg9	2317283	10	11	CRE
Canu_ctg9	2376759	4	4	CRE
Canu_ctg9	2496525	4	4	CRE
Canu_ctg9	2577393	18	20	CRE
Canu_ctg9	2620064	18	19	CRE
Canu_ctg9	2918782	14	16	CRE
Canu_ctg9	3115264	5	5	CRE
Canu_ctg9	3155180	5	5	CRE
Canu_ctg9	3377021	2	2	CRE
Canu_ctg9	3461163	30	30	CRE
Canu_ctg9	3652243	4	5	CRE
Canu_ctg9	3792186	15	16	CRE
Canu_ctg9	4106513	11	11	CRE
Canu_ctg9	4111709	4	4	CRE
Canu_ctg9	4210306	16	18	CRE
Canu_ctg9	4365898	4	4	CRE
Canu_ctg9	4524583	9	9	CRE
Canu_ctg9	4792485	19	19	CRE
Canu_ctg9	5104272	18	18	CRE
Canu_ctg9	5426607	17	19	CRE
Canu_ctg9	5461159	22	22	CRE
Canu_ctg9	5677846	4	5	CRE
Canu_ctg9	5703375	15	16	CRE
Canu_ctg9	5732058	9	10	CRE
Canu_ctg9	5884955	12	13	CRE
Canu_ctg9	6037678	10	10	CRE
Canu_ctg10	51687	10	11	CRE
Canu_ctg10	92341	6	7	CRE
Canu_ctg10	145017	14	14	CRE
Canu_ctg10	398787	3	3	CRE
Canu_ctg10	1036527	4	5	CRE
Canu_ctg10	1167999	23	26	CRE
Canu_ctg10	1173273	19	22	CRE
Canu_ctg10	1184862	11	14	CRE
Canu_ctg10	1376481	10	13	CRE
Canu_ctg10	1826357	8	8	CRE
Canu_ctg10	1831649	12	12	CRE
Canu_ctg10	1861206	12	12	CRE
Canu_ctg10	1863638	13	17	CRE
Canu_ctg10	2072882	11	13	CRE
Canu_ctg10	2216744	21	21	CRE
Canu_ctg10	2340702	12	13	CRE
Canu_ctg10	2527952	2	2	CRE
Canu_ctg10	2536682	14	15	CRE
Canu_ctg10	2589361	12	13	CRE
Canu_ctg10	2697194	4	5	CRE
Canu_ctg10	2791185	7	8	CRE
Canu_ctg10	2863677	4	5	CRE
Canu_ctg10	3296307	2	2	CRE
Canu_ctg10	3593388	18	18	CRE
Canu_ctg10	3691106	6	6	CRE
Canu_ctg10	3913551	2	2	CRE
Canu_ctg10	4016457	5	5	CRE
Canu_ctg10	4026610	21	23	CRE
Canu_ctg10	4042013	7	8	CRE
Canu_ctg10	4053858	5	6	CRE
Canu_ctg10	4089903	4	5	CRE
Canu_ctg10	4111973	21	21	CRE
Canu_ctg10	4119366	7	8	CRE
Canu_ctg10	4189002	13	17	CRE
Canu_ctg10	4237427	11	13	CRE
Canu_ctg10	4354778	16	17	CRE
Canu_ctg10	4509663	16	16	CRE
Canu_ctg10	4540952	6	7	CRE
Canu_ctg10	4558920	14	15	CRE
Canu_ctg10	4569479	10	11	CRE
Canu_ctg10	4681053	20	22	CRE
Canu_ctg10	4871740	11	14	CRE
Canu_ctg10	5026476	18	21	CRE
Canu_ctg10	5146607	20	24	CRE
Canu_ctg10	5297928	6	6	CRE
Canu_ctg10	5363095	6	7	CRE
Canu_ctg10	5432549	3	3	CRE
Canu_ctg10	5473249	16	18	CRE
Canu_ctg10	5542022	8	9	CRE
Canu_ctg10	5625329	21	22	CRE
Canu_ctg10	5840819	15	16	CRE
Canu_ctg10	6011011	27	28	CRE
Canu_ctg10	6019715	5	6	CRE
Canu_ctg10	6152624	12	12	CRE
Canu_ctg10	6460543	10	11	CRE
Canu_ctg10	6478856	13	16	CRE
Canu_ctg10	6497998	5	6	CRE
Canu_ctg10	6511557	5	5	CRE
Canu_ctg11	35708	9	10	CRE
Canu_ctg11	46081	10	10	CRE
Canu_ctg11	78578	15	19	CRE
Canu_ctg11	123888	5	6	CRE
Canu_ctg11	884418	6	7	CRE
Canu_ctg11	956992	6	7	CRE
Canu_ctg11	1142262	8	9	CRE
Canu_ctg11	1620036	2	2	CRE
Canu_ctg11	2558833	6	6	CRE
Canu_ctg11	2566789	13	15	CRE
Canu_ctg11	2582380	2	2	CRE
Canu_ctg11	2834043	3	3	CRE
Canu_ctg11	2841995	19	19	CRE
Canu_ctg11	2956321	19	21	CRE
Canu_ctg11	3121973	13	13	CRE
Canu_ctg11	3168079	19	19	CRE
Canu_ctg11	3365721	9	9	CRE
Canu_ctg11	3411086	2	2	CRE
Canu_ctg11	3723255	5	5	CRE
Canu_ctg11	3936218	17	17	CRE
Canu_ctg11	4145407	11	11	CRE
Canu_ctg11	4284910	13	13	CRE
Canu_ctg11	4724342	13	13	CRE
Canu_ctg11	5595234	8	8	CRE
Canu_ctg11	5743053	5	5	CRE
Canu_ctg12	71354	22	22	CRE
Canu_ctg12	75482	9	11	CRE
Canu_ctg12	181275	18	20	CRE
Canu_ctg12	214090	24	24	CRE
Canu_ctg12	263767	18	19	CRE
Canu_ctg12	410368	19	21	CRE
Canu_ctg12	528877	10	11	CRE
Canu_ctg12	615124	21	21	CRE
Canu_ctg12	690123	23	23	CRE
Canu_ctg12	703261	2	2	CRE
Canu_ctg12	733924	11	11	CRE
Canu_ctg12	889342	15	18	CRE
Canu_ctg12	944727	8	8	CRE
Canu_ctg12	965626	8	8	CRE
Canu_ctg12	1051786	10	10	CRE
Canu_ctg12	1057832	2	2	CRE
Canu_ctg12	1063242	10	11	CRE
Canu_ctg12	1133960	5	6	CRE
Canu_ctg12	1204102	7	8	CRE
Canu_ctg12	1349970	20	22	CRE
Canu_ctg12	1538580	11	14	CRE
Canu_ctg12	1620857	19	19	CRE
Canu_ctg12	1644963	5	6	CRE
Canu_ctg12	1647032	4	4	CRE
Canu_ctg12	1651108	12	14	CRE
Canu_ctg12	1731742	2	2	CRE
Canu_ctg12	1806512	2	2	CRE
Canu_ctg12	1810017	3	3	CRE
Canu_ctg12	1813953	2	2	CRE
Canu_ctg12	1824434	12	13	CRE
Canu_ctg12	1825832	25	30	CRE
Canu_ctg12	1945051	6	7	CRE
Canu_ctg12	2057040	6	7	CRE
Canu_ctg12	2068100	26	34	CRE
Canu_ctg12	2189589	7	9	CRE
Canu_ctg12	2204617	4	5	CRE
Canu_ctg12	2205921	5	5	CRE
Canu_ctg12	2222454	4	4	CRE
Canu_ctg12	2250544	7	8	CRE
Canu_ctg12	2457888	8	8	CRE
Canu_ctg12	3078110	15	18	CRE
Canu_ctg12	3094178	5	6	CRE
Canu_ctg12	3116133	7	8	CRE
Canu_ctg12	3117261	16	19	CRE
Canu_ctg12	3141115	12	14	CRE
Canu_ctg12	3145520	13	13	CRE
Canu_ctg12	3172795	4	4	CRE
Canu_ctg12	3276292	21	22	CRE
Canu_ctg12	3292747	16	21	CRE
Canu_ctg12	3425409	16	16	CRE
Canu_ctg12	3458775	16	19	CRE
Canu_ctg12	3492881	5	5	CRE
Canu_ctg12	3690310	12	12	CRE
Canu_ctg12	3692157	16	19	CRE
Canu_ctg12	3696036	10	11	CRE
Canu_ctg12	3717352	12	12	CRE
Canu_ctg12	3731975	12	12	CRE
Canu_ctg12	3747718	5	6	CRE
Canu_ctg12	3748759	13	13	CRE
Canu_ctg12	3780685	8	8	CRE
Canu_ctg12	3823655	8	8	CRE
Canu_ctg12	3825768	12	12	CRE
Canu_ctg12	3845838	2	2	CRE
Canu_ctg12	3851519	4	4	CRE
Canu_ctg12	3937828	9	10	CRE
Canu_ctg12	3967929	26	32	CRE
Canu_ctg12	4101166	9	9	CRE
Canu_ctg12	4321521	2	2	CRE
Canu_ctg12	4386863	24	27	CRE
Canu_ctg12	4492002	12	13	CRE
Canu_ctg12	4505551	16	19	CRE
Canu_ctg12	4508387	17	17	CRE
Canu_ctg12	4608496	5	5	CRE
Canu_ctg12	4736612	14	18	CRE
Canu_ctg12	4752740	8	9	CRE
Canu_ctg12	4754649	5	5	CRE
Canu_ctg12	4873778	16	16	CRE
Canu_ctg12	4929085	16	20	CRE
Canu_ctg12	5452550	16	19	CRE
Canu_ctg13	388826	6	7	CRE
Canu_ctg13	577079	10	11	CRE
Canu_ctg13	584050	4	5	CRE
Canu_ctg13	588448	9	11	CRE
Canu_ctg13	791144	9	10	CRE
Canu_ctg13	1016338	4	4	CRE
Canu_ctg13	1263706	16	17	CRE
Canu_ctg13	1268059	4	4	CRE
Canu_ctg13	1372125	11	11	CRE
Canu_ctg13	1766461	10	12	CRE
Canu_ctg13	1857697	8	10	CRE
Canu_ctg13	1867222	13	14	CRE
Canu_ctg13	1876729	20	25	CRE
Canu_ctg13	1877827	9	9	CRE
Canu_ctg13	2046903	2	2	CRE
Canu_ctg13	2181112	11	11	CRE
Canu_ctg13	2190030	19	20	CRE
Canu_ctg13	2194360	7	7	CRE
Canu_ctg13	2326525	18	20	CRE
Canu_ctg13	2480882	13	13	CRE
Canu_ctg13	2678680	10	12	CRE
Canu_ctg13	2733659	14	16	CRE
Canu_ctg13	3004676	12	15	CRE
Canu_ctg13	3034401	2	2	CRE
Canu_ctg13	3067758	10	11	CRE
Canu_ctg13	3135868	7	7	CRE
Canu_ctg13	3288471	3	3	CRE
Canu_ctg13	3318593	5	6	CRE
Canu_ctg13	3331361	10	13	CRE
Canu_ctg13	3349016	4	5	CRE
Canu_ctg13	3365388	8	8	CRE
Canu_ctg13	3418593	21	24	CRE
Canu_ctg13	3564085	2	2	CRE
Canu_ctg13	3766024	5	5	CRE
Canu_ctg13	3790710	2	2	CRE
Canu_ctg13	3822898	18	21	CRE
Canu_ctg13	3881449	9	10	CRE
Canu_ctg13	4255921	2	2	CRE
Canu_ctg13	4542224	6	7	CRE
Canu_ctg13	4719734	11	13	CRE
Canu_ctg13	4953873	11	11	CRE
Canu_ctg13	4965966	7	7	CRE
Canu_ctg13	5043777	17	22	CRE
Canu_ctg13	5143936	4	4	CRE
Canu_ctg13	5359232	11	11	CRE
Canu_ctg13	5406493	12	12	CRE
Canu_ctg14	62943	13	14	CRE
Canu_ctg14	272434	13	13	CRE
Canu_ctg14	545620	13	17	CRE
Canu_ctg14	659896	14	17	CRE
Canu_ctg14	1212994	2	2	CRE
Canu_ctg14	1419454	11	13	CRE
Canu_ctg14	1607418	3	3	CRE
Canu_ctg14	1608519	18	23	CRE
Canu_ctg14	1677477	23	24	CRE
Canu_ctg14	1760306	13	13	CRE
Canu_ctg14	1985869	17	21	CRE
Canu_ctg14	1998235	5	6	CRE
Canu_ctg14	2019253	19	20	CRE
Canu_ctg14	2105800	16	17	CRE
Canu_ctg14	2107397	4	4	CRE
Canu_ctg14	2143660	8	9	CRE
Canu_ctg14	2201500	4	4	CRE
Canu_ctg14	2203090	2	2	CRE
Canu_ctg14	2310341	3	3	CRE
Canu_ctg14	2331551	11	11	CRE
Canu_ctg14	3055638	16	16	CRE
Canu_ctg14	3105167	13	15	CRE
Canu_ctg14	3112730	8	8	CRE
Canu_ctg14	3266336	11	12	CRE
Canu_ctg14	3277594	12	14	CRE
Canu_ctg14	3938954	5	6	CRE
Canu_ctg14	4012451	7	9	CRE
Canu_ctg14	4068645	11	14	CRE
Canu_ctg14	4209618	3	3	CRE
Canu_ctg14	4296489	4	4	CRE
Canu_ctg14	4301673	5	5	CRE
Canu_ctg14	4316143	10	13	CRE
Canu_ctg14	4449348	17	18	CRE
Canu_ctg14	4469161	7	9	CRE
Canu_ctg14	4525296	4	5	CRE
Canu_ctg14	4535998	6	6	CRE
Canu_ctg14	4578275	5	6	CRE
Canu_ctg14	4639518	7	8	CRE
Canu_ctg14	4680865	15	15	CRE
Canu_ctg14	4803218	7	8	CRE
Canu_ctg14	4877135	18	19	CRE
Canu_ctg14	4909168	22	23	CRE
Canu_ctg14	5149629	3	3	CRE
Canu_ctg14	5154603	11	13	CRE
Canu_ctg15	72829	6	6	CRE
Canu_ctg15	93631	13	14	CRE
Canu_ctg15	347366	9	10	CRE
Canu_ctg15	463114	7	9	CRE
Canu_ctg15	536490	25	31	CRE
Canu_ctg15	565626	5	5	CRE
Canu_ctg15	576185	9	9	CRE
Canu_ctg15	591128	12	15	CRE
Canu_ctg15	611114	9	9	CRE
Canu_ctg15	676926	13	13	CRE
Canu_ctg15	1525944	9	9	CRE
Canu_ctg15	1667400	11	11	CRE
Canu_ctg15	1687608	3	3	CRE
Canu_ctg15	2102378	5	5	CRE
Canu_ctg15	2140915	20	22	CRE
Canu_ctg15	2170300	2	2	CRE
Canu_ctg15	2435806	19	22	CRE
Canu_ctg15	2659015	3	3	CRE
Canu_ctg15	2864314	7	7	CRE
Canu_ctg15	2867643	21	21	CRE
Canu_ctg15	2985773	2	2	CRE
Canu_ctg15	3051822	8	9	CRE
Canu_ctg15	3085815	2	2	CRE
Canu_ctg15	3086980	10	12	CRE
Canu_ctg15	3094740	9	9	CRE
Canu_ctg15	3119420	4	5	CRE
Canu_ctg15	3182622	2	2	CRE
Canu_ctg15	3189462	23	23	CRE
Canu_ctg15	3252257	4	5	CRE
Canu_ctg15	3312805	22	24	CRE
Canu_ctg15	3481255	10	11	CRE
Canu_ctg15	3487167	14	17	CRE
Canu_ctg15	3549240	5	6	CRE
Canu_ctg15	3590952	14	14	CRE
Canu_ctg15	3630358	13	13	CRE
Canu_ctg15	3678493	18	22	CRE
Canu_ctg15	3780838	7	9	CRE
Canu_ctg15	3789529	10	11	CRE
Canu_ctg15	3794156	16	18	CRE
Canu_ctg15	3797824	13	14	CRE
Canu_ctg15	3836368	12	15	CRE
Canu_ctg15	3840439	4	5	CRE
Canu_ctg15	3884198	32	34	CRE
Canu_ctg15	3967251	20	23	CRE
Canu_ctg15	3969255	2	2	CRE
Canu_ctg15	4003219	13	16	CRE
Canu_ctg15	4014077	2	2	CRE
Canu_ctg15	4029014	20	21	CRE
Canu_ctg15	4264748	4	5	CRE
Canu_ctg15	4375967	5	5	CRE
Canu_ctg15	4425597	8	8	CRE
Canu_ctg15	4448728	17	18	CRE
Canu_ctg15	4452220	19	23	CRE
Canu_ctg15	4518412	21	24	CRE
Canu_ctg15	4680156	2	2	CRE
Canu_ctg16	46857	5	6	CRE
Canu_ctg16	109153	2	2	CRE
Canu_ctg16	219164	17	19	CRE
Canu_ctg16	607790	13	13	CRE
Canu_ctg16	609998	5	6	CRE
Canu_ctg16	1051911	22	26	CRE
Canu_ctg16	1052986	20	21	CRE
Canu_ctg16	1176864	20	20	CRE
Canu_ctg16	1247598	9	10	CRE
Canu_ctg16	1342379	8	8	CRE
Canu_ctg16	1347440	2	2	CRE
Canu_ctg16	1377587	8	8	CRE
Canu_ctg16	1385534	4	4	CRE
Canu_ctg16	1425052	18	20	CRE
Canu_ctg16	1607600	15	16	CRE
Canu_ctg16	1718346	12	12	CRE
Canu_ctg16	1757982	7	8	CRE
Canu_ctg16	1781985	9	10	CRE
Canu_ctg16	1821436	5	5	CRE
Canu_ctg16	1923733	8	8	CRE
Canu_ctg16	2081837	8	8	CRE
Canu_ctg16	2267404	17	19	CRE
Canu_ctg16	2269422	15	18	CRE
Canu_ctg16	2299976	4	4	CRE
Canu_ctg16	2464519	28	30	CRE
Canu_ctg16	2507168	9	11	CRE
Canu_ctg16	2517459	16	16	CRE
Canu_ctg16	2719571	8	10	CRE
Canu_ctg16	2772821	10	13	CRE
Canu_ctg16	2978520	15	16	CRE
Canu_ctg16	2991979	7	9	CRE
Canu_ctg16	3016099	2	2	CRE
Canu_ctg16	3027799	13	17	CRE
Canu_ctg16	3061156	13	14	CRE
Canu_ctg16	3066135	5	6	CRE
Canu_ctg16	3087389	14	15	CRE
Canu_ctg16	3221556	10	12	CRE
Canu_ctg16	3275988	5	5	CRE
Canu_ctg16	3413486	14	18	CRE
Canu_ctg16	3423919	4	5	CRE
Canu_ctg16	3456089	20	20	CRE
Canu_ctg16	3531294	17	18	CRE
Canu_ctg16	3759152	9	10	CRE
Canu_ctg16	3844436	15	16	CRE
Canu_ctg16	3876836	12	14	CRE
Canu_ctg16	3914185	10	10	CRE
Canu_ctg16	3922193	13	14	CRE
Canu_ctg16	3987766	2	2	CRE
Canu_ctg16	4056729	3	3	CRE
Canu_ctg16	4240009	8	9	CRE
Canu_ctg16	4269549	15	16	CRE
Canu_ctg16	4296522	6	7	CRE
Canu_ctg16	4556253	17	20	CRE
Canu_ctg16	4563735	2	2	CRE
Canu_ctg16	4622408	2	2	CRE
Canu_ctg17	43400	5	5	CRE
Canu_ctg17	149314	15	16	CRE
Canu_ctg17	387129	17	20	CRE
Canu_ctg17	560671	6	6	CRE
Canu_ctg17	572945	6	7	CRE
Canu_ctg17	576500	14	14	CRE
Canu_ctg17	705389	13	14	CRE
Canu_ctg17	855869	17	17	CRE
Canu_ctg17	1184247	10	11	CRE
Canu_ctg17	1196855	16	17	CRE
Canu_ctg17	1230055	39	41	CRE
Canu_ctg17	1253822	6	6	CRE
Canu_ctg17	1321004	6	6	CRE
Canu_ctg17	1390719	4	4	CRE
Canu_ctg17	1406704	13	15	CRE
Canu_ctg17	1485076	14	15	CRE
Canu_ctg17	1588304	13	15	CRE
Canu_ctg17	1667841	21	27	CRE
Canu_ctg17	1672534	22	24	CRE
Canu_ctg17	1730359	11	12	CRE
Canu_ctg17	1855235	9	9	CRE
Canu_ctg17	1861632	11	12	CRE
Canu_ctg17	1937767	12	12	CRE
Canu_ctg17	1991576	10	11	CRE
Canu_ctg17	2014248	10	11	CRE
Canu_ctg17	2055557	13	14	CRE
Canu_ctg17	2056594	7	7	CRE
Canu_ctg17	2177487	16	21	CRE
Canu_ctg17	2512686	12	13	CRE
Canu_ctg17	2514126	7	7	CRE
Canu_ctg17	2796115	2	2	CRE
Canu_ctg17	3010217	12	12	CRE
Canu_ctg17	3049479	20	20	CRE
Canu_ctg17	3148552	11	14	CRE
Canu_ctg17	3401572	11	11	CRE
Canu_ctg17	3561006	21	21	CRE
Canu_ctg17	3571963	16	18	CRE
Canu_ctg17	3610165	4	5	CRE
Canu_ctg17	3613247	7	8	CRE
Canu_ctg17	3622959	20	22	CRE
Canu_ctg17	3668207	12	13	CRE
Canu_ctg17	3692696	21	23	CRE
Canu_ctg17	3693993	16	16	CRE
Canu_ctg17	3748039	10	12	CRE
Canu_ctg17	3881308	17	18	CRE
Canu_ctg17	3888592	5	6	CRE
Canu_ctg17	3985433	11	13	CRE
Canu_ctg17	3986569	21	23	CRE
Canu_ctg17	4026497	23	23	CRE
Canu_ctg17	4032919	24	31	CRE
Canu_ctg17	4059832	13	17	CRE
Canu_ctg17	4095537	9	9	CRE
Canu_ctg17	4107425	19	20	CRE
Canu_ctg17	4108782	10	10	CRE
Canu_ctg17	4446394	6	7	CRE
Canu_ctg17	4447878	15	18	CRE
Canu_ctg17	4452935	15	16	CRE
Canu_ctg17	4484871	10	12	CRE
Canu_ctg17	4514923	2	2	CRE
Canu_ctg17	4617519	4	5	CRE
Canu_ctg18	31970	24	24	CRE
Canu_ctg18	73525	10	13	CRE
Canu_ctg18	257970	13	13	CRE
Canu_ctg18	398467	33	36	CRE
Canu_ctg18	422273	28	30	CRE
Canu_ctg18	451998	7	8	CRE
Canu_ctg18	478049	18	21	CRE
Canu_ctg18	505610	10	11	CRE
Canu_ctg18	518211	14	15	CRE
Canu_ctg18	534366	22	25	CRE
Canu_ctg18	656222	2	2	CRE
Canu_ctg18	854528	7	8	CRE
Canu_ctg18	911921	11	11	CRE
Canu_ctg18	946785	15	19	CRE
Canu_ctg18	1032476	15	18	CRE
Canu_ctg18	1136293	23	23	CRE
Canu_ctg18	1220965	2	2	CRE
Canu_ctg18	1259452	14	14	CRE
Canu_ctg18	1305592	19	21	CRE
Canu_ctg18	1347932	25	25	CRE
Canu_ctg18	1588456	11	12	CRE
Canu_ctg18	1742937	5	6	CRE
Canu_ctg18	1770728	14	17	CRE
Canu_ctg18	1927270	9	10	CRE
Canu_ctg18	2006535	7	7	CRE
Canu_ctg18	2270286	20	20	CRE
Canu_ctg18	2328043	2	2	CRE
Canu_ctg18	2592243	14	14	CRE
Canu_ctg18	2645081	11	11	CRE
Canu_ctg18	2766211	6	7	CRE
Canu_ctg18	2791729	11	13	CRE
Canu_ctg18	2813979	3	3	CRE
Canu_ctg18	2858447	12	13	CRE
Canu_ctg18	2914121	10	10	CRE
Canu_ctg18	2993564	13	13	CRE
Canu_ctg18	3032652	2	2	CRE
Canu_ctg18	3135548	24	24	CRE
Canu_ctg18	3196374	17	17	CRE
Canu_ctg18	3229394	16	17	CRE
Canu_ctg18	3277885	19	20	CRE
Canu_ctg18	3381976	16	18	CRE
Canu_ctg18	3625978	13	13	CRE
Canu_ctg18	3701947	8	8	CRE
Canu_ctg18	3750152	13	15	CRE
Canu_ctg18	3771037	5	6	CRE
Canu_ctg18	3782302	3	3	CRE
Canu_ctg18	3921475	3	3	CRE
Canu_ctg18	3948360	3	3	CRE
Canu_ctg18	4049483	15	17	CRE
Canu_ctg19	202553	19	19	CRE
Canu_ctg19	304619	11	12	CRE
Canu_ctg19	426250	12	13	CRE
Canu_ctg19	578034	4	4	CRE
Canu_ctg19	594396	10	11	CRE
Canu_ctg19	672903	19	20	CRE
Canu_ctg19	767845	6	7	CRE
Canu_ctg19	792323	14	16	CRE
Canu_ctg19	805790	14	14	CRE
Canu_ctg19	863054	19	19	CRE
Canu_ctg19	909253	9	11	CRE
Canu_ctg19	1046484	21	25	CRE
Canu_ctg19	1161551	10	13	CRE
Canu_ctg19	1776634	13	14	CRE
Canu_ctg19	1783035	16	16	CRE
Canu_ctg19	2042991	5	5	CRE
Canu_ctg19	2073183	17	19	CRE
Canu_ctg19	2458531	18	18	CRE
Canu_ctg19	2474889	2	2	CRE
Canu_ctg19	2508197	11	12	CRE
Canu_ctg19	2596006	11	13	CRE
Canu_ctg19	2609462	19	19	CRE
Canu_ctg19	2758187	4	4	CRE
Canu_ctg19	2771411	3	3	CRE
Canu_ctg19	2876781	6	7	CRE
Canu_ctg19	3024138	14	15	CRE
Canu_ctg19	3109058	26	28	CRE
Canu_ctg19	3189456	8	9	CRE
Canu_ctg19	3487084	19	20	CRE
Canu_ctg19	3579821	4	4	CRE
Canu_ctg19	3738643	15	17	CRE
Canu_ctg19	3944013	7	7	CRE
Canu_ctg19	3997708	2	2	CRE
Canu_ctg19	4004333	13	14	CRE
Canu_ctg19	4064324	19	19	CRE
Canu_ctg19	4090033	3	3	CRE
Canu_ctg19	4187369	9	9	CRE
Canu_ctg19	4246682	4	5	CRE
Canu_ctg19	4352657	16	17	CRE
Canu_ctg19	4371095	7	8	CRE
Canu_ctg20	45307	6	6	CRE
Canu_ctg20	212652	24	26	CRE
Canu_ctg20	457901	11	14	CRE
Canu_ctg20	528696	18	19	CRE
Canu_ctg20	722567	2	2	CRE
Canu_ctg20	862601	12	12	CRE
Canu_ctg20	938800	16	19	CRE
Canu_ctg20	1144571	12	12	CRE
Canu_ctg20	1174645	14	16	CRE
Canu_ctg20	1570206	14	14	CRE
Canu_ctg20	1649811	16	18	CRE
Canu_ctg20	1752477	14	14	CRE
Canu_ctg20	1844538	25	25	CRE
Canu_ctg20	1863493	22	23	CRE
Canu_ctg20	1899160	14	17	CRE
Canu_ctg20	1912510	11	14	CRE
Canu_ctg20	1914868	17	17	CRE
Canu_ctg20	1922015	5	5	CRE
Canu_ctg20	1923223	6	6	CRE
Canu_ctg20	1961133	3	3	CRE
Canu_ctg20	1968327	18	18	CRE
Canu_ctg20	1975079	4	4	CRE
Canu_ctg20	1976296	5	5	CRE
Canu_ctg20	2148425	38	39	CRE
Canu_ctg20	2187289	35	39	CRE
Canu_ctg20	2206014	28	33	CRE
Canu_ctg20	2251227	38	44	CRE
Canu_ctg20	2261707	26	27	CRE
Canu_ctg20	2279805	17	17	CRE
Canu_ctg20	2340696	13	13	CRE
Canu_ctg20	2600241	3	3	CRE
Canu_ctg20	2709615	14	16	CRE
Canu_ctg20	2802394	5	5	CRE
Canu_ctg20	2854046	10	12	CRE
Canu_ctg20	2870014	19	19	CRE
Canu_ctg20	3007951	3	3	CRE
Canu_ctg20	3051633	8	10	CRE
Canu_ctg20	3069946	9	10	CRE
Canu_ctg20	3072320	2	2	CRE
Canu_ctg20	3108657	7	7	CRE
Canu_ctg20	3117419	10	13	CRE
Canu_ctg20	3119075	16	17	CRE
Canu_ctg20	3127258	9	11	CRE
Canu_ctg20	3204639	12	13	CRE
Canu_ctg20	3230401	3	3	CRE
Canu_ctg20	3278113	12	13	CRE
Canu_ctg20	3285029	6	6	CRE
Canu_ctg20	3297217	8	10	CRE
Canu_ctg20	3436261	6	6	CRE
Canu_ctg20	3673101	15	15	CRE
Canu_ctg20	3840567	16	17	CRE
Canu_ctg20	4071256	15	16	CRE
Canu_ctg20	4110581	5	5	CRE
Canu_ctg20	4121685	18	20	CRE
Canu_ctg20	4130708	5	6	CRE
Canu_ctg20	4212808	13	16	CRE
Canu_ctg20	4310432	4	4	CRE
Canu_ctg21	90994	3	3	CRE
Canu_ctg21	177278	7	7	CRE
Canu_ctg21	456609	10	10	CRE
Canu_ctg21	588497	18	23	CRE
Canu_ctg21	1123723	2	2	CRE
Canu_ctg21	1442499	17	18	CRE
Canu_ctg21	1686908	10	10	CRE
Canu_ctg21	1811831	2	2	CRE
Canu_ctg21	1848930	7	9	CRE
Canu_ctg21	1891613	10	11	CRE
Canu_ctg21	1986442	2	2	CRE
Canu_ctg21	2098276	11	13	CRE
Canu_ctg21	2103561	2	2	CRE
Canu_ctg21	2116421	6	7	CRE
Canu_ctg21	2148163	3	3	CRE
Canu_ctg21	2403734	6	7	CRE
Canu_ctg21	2453099	8	8	CRE
Canu_ctg21	2679390	14	14	CRE
Canu_ctg21	2693196	9	10	CRE
Canu_ctg21	2890692	7	8	CRE
Canu_ctg21	2896638	12	14	CRE
Canu_ctg21	2952330	11	14	CRE
Canu_ctg21	3284207	17	18	CRE
Canu_ctg21	3293784	19	20	CRE
Canu_ctg21	3449155	12	12	CRE
Canu_ctg21	3626920	5	5	CRE
Canu_ctg21	3822811	9	10	CRE
Canu_ctg21	3873969	9	10	CRE
Canu_ctg21	3957385	11	13	CRE
Canu_ctg21	4100467	4	5	CRE
Canu_ctg22	46084	5	5	CRE
Canu_ctg22	174206	12	13	CRE
Canu_ctg22	224535	16	18	CRE
Canu_ctg22	420130	12	12	CRE
Canu_ctg22	508933	13	15	CRE
Canu_ctg22	669053	10	11	CRE
Canu_ctg22	793410	6	6	CRE
Canu_ctg22	860024	7	9	CRE
Canu_ctg22	871079	5	5	CRE
Canu_ctg22	876866	4	4	CRE
Canu_ctg22	1077817	10	13	CRE
Canu_ctg22	1094338	8	8	CRE
Canu_ctg22	1251597	6	7	CRE
Canu_ctg22	1253153	14	14	CRE
Canu_ctg22	1344747	4	5	CRE
Canu_ctg22	1347470	12	12	CRE
Canu_ctg22	1349813	7	7	CRE
Canu_ctg22	1383268	10	11	CRE
Canu_ctg22	1566793	3	3	CRE
Canu_ctg22	1824509	38	47	CRE
Canu_ctg22	1941168	12	13	CRE
Canu_ctg22	2270980	2	2	CRE
Canu_ctg22	2272050	18	18	CRE
Canu_ctg22	2414774	4	5	CRE
Canu_ctg22	2772674	16	17	CRE
Canu_ctg22	3039119	4	4	CRE
Canu_ctg22	3135664	11	13	CRE
Canu_ctg22	3153999	10	12	CRE
Canu_ctg22	3213514	7	8	CRE
Canu_ctg22	3304201	25	26	CRE
Canu_ctg22	3376244	13	15	CRE
Canu_ctg22	3922324	10	11	CRE
Canu_ctg22	3939635	9	9	CRE
Canu_ctg22	4083611	2	2	CRE
Canu_ctg23	122303	9	9	CRE
Canu_ctg23	133454	14	17	CRE
Canu_ctg23	143566	18	23	CRE
Canu_ctg23	219029	3	3	CRE
Canu_ctg23	220895	17	17	CRE
Canu_ctg23	346157	13	15	CRE
Canu_ctg23	420041	4	5	CRE
Canu_ctg23	452871	20	21	CRE
Canu_ctg23	456895	18	19	CRE
Canu_ctg23	493963	6	6	CRE
Canu_ctg23	536416	15	15	CRE
Canu_ctg23	538045	3	3	CRE
Canu_ctg23	702176	19	19	CRE
Canu_ctg23	796047	6	6	CRE
Canu_ctg23	820269	17	22	CRE
Canu_ctg23	826466	6	7	CRE
Canu_ctg23	860098	23	23	CRE
Canu_ctg23	863725	20	21	CRE
Canu_ctg23	935887	15	16	CRE
Canu_ctg23	960734	3	3	CRE
Canu_ctg23	1054225	16	20	CRE
Canu_ctg23	1061700	11	12	CRE
Canu_ctg23	1140222	19	19	CRE
Canu_ctg23	1148896	12	13	CRE
Canu_ctg23	1150410	5	6	CRE
Canu_ctg23	1259968	14	14	CRE
Canu_ctg23	1278088	15	17	CRE
Canu_ctg23	1373577	17	18	CRE
Canu_ctg23	1435586	4	5	CRE
Canu_ctg23	1447052	3	3	CRE
Canu_ctg23	1598458	17	18	CRE
Canu_ctg23	1624306	9	11	CRE
Canu_ctg23	1693746	21	24	CRE
Canu_ctg23	1709032	4	4	CRE
Canu_ctg23	1944105	11	14	CRE
Canu_ctg23	2059966	12	12	CRE
Canu_ctg23	2101435	10	13	CRE
Canu_ctg23	2210157	10	10	CRE
Canu_ctg23	2222501	13	17	CRE
Canu_ctg23	2229680	11	12	CRE
Canu_ctg23	2235234	5	6	CRE
Canu_ctg23	2275187	4	4	CRE
Canu_ctg23	2300256	7	8	CRE
Canu_ctg23	2492103	7	8	CRE
Canu_ctg23	2494386	5	6	CRE
Canu_ctg23	2530533	22	24	CRE
Canu_ctg23	2660819	22	25	CRE
Canu_ctg23	2662254	14	14	CRE
Canu_ctg23	2722642	15	18	CRE
Canu_ctg23	2957708	11	11	CRE
Canu_ctg23	3038120	12	15	CRE
Canu_ctg23	3065555	10	13	CRE
Canu_ctg23	3205126	3	3	CRE
Canu_ctg23	3216428	8	9	CRE
Canu_ctg23	3353889	16	16	CRE
Canu_ctg23	3406367	10	11	CRE
Canu_ctg23	3430838	22	25	CRE
Canu_ctg23	3465152	14	17	CRE
Canu_ctg23	3475996	5	5	CRE
Canu_ctg23	3545562	4	5	CRE
Canu_ctg23	3548400	5	6	CRE
Canu_ctg23	3616476	2	2	CRE
Canu_ctg23	3623366	18	19	CRE
Canu_ctg23	3652137	6	6	CRE
Canu_ctg23	3677978	11	12	CRE
Canu_ctg23	3807325	6	6	CRE
Canu_ctg23	3977627	26	28	CRE
Canu_ctg23	4012879	14	16	CRE
Canu_ctg24	69864	11	11	CRE
Canu_ctg24	103528	10	10	CRE
Canu_ctg24	260733	4	4	CRE
Canu_ctg24	393358	2	2	CRE
Canu_ctg24	863051	2	2	CRE
Canu_ctg24	897094	11	12	CRE
Canu_ctg24	1185887	8	9	CRE
Canu_ctg24	1188291	5	6	CRE
Canu_ctg24	1358726	3	3	CRE
Canu_ctg24	1432403	4	5	CRE
Canu_ctg24	1646411	2	2	CRE
Canu_ctg24	1650512	2	2	CRE
Canu_ctg24	1778380	9	11	CRE
Canu_ctg24	1954052	2	2	CRE
Canu_ctg24	1964029	12	13	CRE
Canu_ctg24	2001756	8	10	CRE
Canu_ctg24	2005086	10	10	CRE
Canu_ctg24	2395645	13	16	CRE
Canu_ctg24	2658899	14	16	CRE
Canu_ctg24	2895535	32	37	CRE
Canu_ctg24	3374623	10	12	CRE
Canu_ctg25	396372	4	5	CRE
Canu_ctg25	444467	11	13	CRE
Canu_ctg25	529258	10	12	CRE
Canu_ctg25	561118	20	26	CRE
Canu_ctg25	564651	14	16	CRE
Canu_ctg25	664754	8	8	CRE
Canu_ctg25	757736	7	8	CRE
Canu_ctg25	1170208	6	6	CRE
Canu_ctg25	1289530	6	7	CRE
Canu_ctg25	1415579	7	8	CRE
Canu_ctg25	1428643	4	5	CRE
Canu_ctg25	1601697	9	11	CRE
Canu_ctg25	1630301	13	15	CRE
Canu_ctg25	2098491	2	2	CRE
Canu_ctg25	2219912	6	7	CRE
Canu_ctg25	2242492	7	8	CRE
Canu_ctg25	2277701	4	4	CRE
Canu_ctg25	2597594	16	19	CRE
Canu_ctg25	2617524	17	18	CRE
Canu_ctg25	2664776	4	4	CRE
Canu_ctg25	2696583	8	10	CRE
Canu_ctg25	2964362	6	6	CRE
Canu_ctg25	3210044	16	16	CRE
Canu_ctg25	3372200	11	11	CRE
Canu_ctg25	3475910	5	5	CRE
Canu_ctg25	3610623	14	14	CRE
Canu_ctg25	3717996	2	2	CRE
Canu_ctg25	3788878	17	18	CRE
Canu_ctg26	90049	2	2	CRE
Canu_ctg26	159783	5	6	CRE
Canu_ctg26	242908	21	22	CRE
Canu_ctg26	296531	28	36	CRE
Canu_ctg26	347719	8	9	CRE
Canu_ctg26	362997	6	6	CRE
Canu_ctg26	731937	23	25	CRE
Canu_ctg26	796464	9	10	CRE
Canu_ctg26	935619	16	21	CRE
Canu_ctg26	1166897	2	2	CRE
Canu_ctg26	1202492	6	7	CRE
Canu_ctg26	1233510	7	8	CRE
Canu_ctg26	1304716	12	14	CRE
Canu_ctg26	1461803	14	14	CRE
Canu_ctg26	1647985	17	20	CRE
Canu_ctg26	1674134	12	15	CRE
Canu_ctg26	1728236	12	13	CRE
Canu_ctg26	1891730	4	5	CRE
Canu_ctg26	1906456	3	3	CRE
Canu_ctg26	1907676	4	4	CRE
Canu_ctg26	2156876	17	18	CRE
Canu_ctg26	2281354	8	8	CRE
Canu_ctg26	2356848	5	6	CRE
Canu_ctg26	2483286	24	25	CRE
Canu_ctg26	2521922	7	9	CRE
Canu_ctg26	2746298	19	22	CRE
Canu_ctg26	2755004	25	26	CRE
Canu_ctg26	2804377	8	9	CRE
Canu_ctg26	2899495	5	5	CRE
Canu_ctg26	2905412	2	2	CRE
Canu_ctg26	3070338	3	3	CRE
Canu_ctg26	3096936	24	24	CRE
Canu_ctg26	3099447	7	7	CRE
Canu_ctg26	3112819	21	23	CRE
Canu_ctg26	3129827	4	5	CRE
Canu_ctg26	3179203	20	24	CRE
Canu_ctg26	3268122	2	2	CRE
Canu_ctg26	3324023	2	2	CRE
Canu_ctg26	3451886	23	25	CRE
Canu_ctg26	3469870	10	11	CRE
Canu_ctg26	3526046	9	10	CRE
Canu_ctg26	3545091	25	25	CRE
Canu_ctg26	3631741	11	11	CRE
Canu_ctg26	3633005	19	21	CRE
Canu_ctg26	3656945	24	25	CRE
Canu_ctg27	179282	2	2	CRE
Canu_ctg27	246413	13	14	CRE
Canu_ctg27	462232	14	14	CRE
Canu_ctg27	533995	8	8	CRE
Canu_ctg27	537088	5	5	CRE
Canu_ctg27	631877	6	6	CRE
Canu_ctg27	633166	3	3	CRE
Canu_ctg27	925035	2	2	CRE
Canu_ctg27	1147628	11	13	CRE
Canu_ctg27	1465059	7	8	CRE
Canu_ctg27	2294108	3	3	CRE
Canu_ctg27	2323343	4	5	CRE
Canu_ctg27	2348329	9	9	CRE
Canu_ctg27	2607786	6	6	CRE
Canu_ctg27	2838466	4	5	CRE
Canu_ctg27	2859765	8	10	CRE
Canu_ctg27	2874753	12	14	CRE
Canu_ctg27	2904549	3	3	CRE
Canu_ctg27	2907587	2	2	CRE
Canu_ctg27	2909426	2	2	CRE
Canu_ctg27	2956881	4	5	CRE
Canu_ctg27	3400305	8	9	CRE
Canu_ctg28	122558	19	20	CRE
Canu_ctg28	304193	19	20	CRE
Canu_ctg28	443820	9	11	CRE
Canu_ctg28	513212	4	4	CRE
Canu_ctg28	721580	8	10	CRE
Canu_ctg28	823737	15	15	CRE
Canu_ctg28	830098	7	8	CRE
Canu_ctg28	992696	4	5	CRE
Canu_ctg28	1012142	3	3	CRE
Canu_ctg28	1065528	12	14	CRE
Canu_ctg28	1089082	8	9	CRE
Canu_ctg28	1221642	4	4	CRE
Canu_ctg28	1299396	13	16	CRE
Canu_ctg28	1339779	18	19	CRE
Canu_ctg28	1349178	5	5	CRE
Canu_ctg28	1365457	10	11	CRE
Canu_ctg28	1400499	18	19	CRE
Canu_ctg28	1436848	24	26	CRE
Canu_ctg28	1519081	5	5	CRE
Canu_ctg28	1565735	20	21	CRE
Canu_ctg28	1621454	6	7	CRE
Canu_ctg28	1636455	2	2	CRE
Canu_ctg28	1651301	16	16	CRE
Canu_ctg28	1727421	11	12	CRE
Canu_ctg28	1729516	21	23	CRE
Canu_ctg28	1807446	2	2	CRE
Canu_ctg28	1829416	7	7	CRE
Canu_ctg28	1858005	10	13	CRE
Canu_ctg28	1866687	18	20	CRE
Canu_ctg28	1899915	14	15	CRE
Canu_ctg28	1917007	4	5	CRE
Canu_ctg28	1963620	19	20	CRE
Canu_ctg28	1973333	12	13	CRE
Canu_ctg28	1995962	10	13	CRE
Canu_ctg28	2003978	7	8	CRE
Canu_ctg28	2023341	21	25	CRE
Canu_ctg28	2087667	2	2	CRE
Canu_ctg28	2133039	2	2	CRE
Canu_ctg28	2403900	8	10	CRE
Canu_ctg28	2466650	13	15	CRE
Canu_ctg28	2529624	7	7	CRE
Canu_ctg28	2641294	10	11	CRE
Canu_ctg28	2668532	4	5	CRE
Canu_ctg28	2671350	8	8	CRE
Canu_ctg28	2675524	5	5	CRE
Canu_ctg28	2747008	7	7	CRE
Canu_ctg28	2757102	3	3	CRE
Canu_ctg28	2814530	13	14	CRE
Canu_ctg28	2927940	18	20	CRE
Canu_ctg28	2967995	15	15	CRE
Canu_ctg28	3055889	3	3	CRE
Canu_ctg28	3063006	6	6	CRE
Canu_ctg28	3101202	10	10	CRE
Canu_ctg28	3104208	23	28	CRE
Canu_ctg28	3108852	12	15	CRE
Canu_ctg28	3137463	10	12	CRE
Canu_ctg28	3150855	27	29	CRE
Canu_ctg28	3186931	14	14	CRE
Canu_ctg28	3188959	8	9	CRE
Canu_ctg28	3212260	4	5	CRE
Canu_ctg28	3339911	12	14	CRE
Canu_ctg28	3342334	18	21	CRE
Canu_ctg28	3413812	3	3	CRE
Canu_ctg28	3416235	21	22	CRE
Canu_ctg28	3442011	10	10	CRE
Canu_ctg28	3510073	7	9	CRE
Canu_ctg28	3560919	2	2	CRE
Canu_ctg28	3613091	6	6	CRE
Canu_ctg29	158215	10	12	CRE
Canu_ctg29	249606	7	9	CRE
Canu_ctg29	269045	12	15	CRE
Canu_ctg29	676718	20	21	CRE
Canu_ctg29	891056	10	11	CRE
Canu_ctg29	909263	5	5	CRE
Canu_ctg29	1053550	2	2	CRE
Canu_ctg29	1174546	4	4	CRE
Canu_ctg29	1742923	6	7	CRE
Canu_ctg29	1781268	2	2	CRE
Canu_ctg29	1790278	15	15	CRE
Canu_ctg29	1894802	17	17	CRE
Canu_ctg29	1950893	5	6	CRE
Canu_ctg29	1952202	11	12	CRE
Canu_ctg29	1982538	6	6	CRE
Canu_ctg29	2191136	2	2	CRE
Canu_ctg29	2214308	12	14	CRE
Canu_ctg29	2216266	5	5	CRE
Canu_ctg29	2655204	12	15	CRE
Canu_ctg29	2665589	2	2	CRE
Canu_ctg29	2776486	8	10	CRE
Canu_ctg29	2872291	9	9	CRE
Canu_ctg29	2934849	17	22	CRE
Canu_ctg29	2942790	15	19	CRE
Canu_ctg29	2944937	12	12	CRE
Canu_ctg29	2980110	10	13	CRE
Canu_ctg29	3020857	18	19	CRE
Canu_ctg29	3123826	3	3	CRE
Canu_ctg29	3256673	5	5	CRE
Canu_ctg29	3323307	7	9	CRE
Canu_ctg29	3356965	3	3	CRE
Canu_ctg29	3411569	3	3	CRE
Canu_ctg29	3423832	3	3	CRE
Canu_ctg29	3483320	12	13	CRE
Canu_ctg29	3611218	20	23	CRE
Canu_ctg30	107463	16	19	CRE
Canu_ctg30	293752	12	13	CRE
Canu_ctg30	307652	13	14	CRE
Canu_ctg30	716433	23	28	CRE
Canu_ctg30	915323	11	12	CRE
Canu_ctg30	942588	11	14	CRE
Canu_ctg30	944392	15	17	CRE
Canu_ctg30	982461	8	10	CRE
Canu_ctg30	1147188	7	7	CRE
Canu_ctg30	1161917	2	2	CRE
Canu_ctg30	1184960	5	6	CRE
Canu_ctg30	1256615	7	7	CRE
Canu_ctg30	1265427	13	14	CRE
Canu_ctg30	1307999	14	16	CRE
Canu_ctg30	1363347	8	9	CRE
Canu_ctg30	1710646	16	19	CRE
Canu_ctg30	1741804	3	3	CRE
Canu_ctg30	1791419	4	4	CRE
Canu_ctg30	1818533	7	9	CRE
Canu_ctg30	1819829	2	2	CRE
Canu_ctg30	1900178	2	2	CRE
Canu_ctg30	1992909	2	2	CRE
Canu_ctg30	2035440	7	8	CRE
Canu_ctg30	2041767	22	23	CRE
Canu_ctg30	2047391	2	2	CRE
Canu_ctg30	2049972	20	21	CRE
Canu_ctg30	2221106	17	19	CRE
Canu_ctg30	2262299	4	4	CRE
Canu_ctg30	2293058	15	16	CRE
Canu_ctg30	2294958	12	15	CRE
Canu_ctg30	2312373	10	10	CRE
Canu_ctg30	2337094	18	19	CRE
Canu_ctg30	2505560	5	6	CRE
Canu_ctg30	2511019	4	5	CRE
Canu_ctg30	2512369	12	14	CRE
Canu_ctg30	2558002	16	20	CRE
Canu_ctg30	2581586	2	2	CRE
Canu_ctg30	2647466	17	18	CRE
Canu_ctg30	2687911	9	11	CRE
Canu_ctg30	2727755	12	13	CRE
Canu_ctg30	2798483	6	7	CRE
Canu_ctg30	2845207	2	2	CRE
Canu_ctg30	3035436	14	17	CRE
Canu_ctg30	3069842	12	15	CRE
Canu_ctg30	3142032	3	3	CRE
Canu_ctg30	3154895	6	6	CRE
Canu_ctg30	3159208	3	3	CRE
Canu_ctg30	3165122	7	8	CRE
Canu_ctg30	3167271	2	2	CRE
Canu_ctg30	3179031	10	12	CRE
Canu_ctg30	3246680	9	11	CRE
Canu_ctg30	3263069	8	9	CRE
Canu_ctg30	3345825	13	13	CRE
Canu_ctg30	3349246	26	26	CRE
Canu_ctg30	3386460	10	13	CRE
Canu_ctg31	42677	24	26	CRE
Canu_ctg31	63345	9	11	CRE
Canu_ctg31	68382	19	24	CRE
Canu_ctg31	71177	8	10	CRE
Canu_ctg31	86195	2	2	CRE
Canu_ctg31	261440	3	3	CRE
Canu_ctg31	293728	8	10	CRE
Canu_ctg31	333965	8	9	CRE
Canu_ctg31	335679	6	7	CRE
Canu_ctg31	470079	8	10	CRE
Canu_ctg31	854801	13	13	CRE
Canu_ctg31	895088	4	4	CRE
Canu_ctg31	968041	4	4	CRE
Canu_ctg31	1074515	7	9	CRE
Canu_ctg31	1295646	3	3	CRE
Canu_ctg31	2671209	7	9	CRE
Canu_ctg32	449126	10	11	CRE
Canu_ctg32	465544	11	13	CRE
Canu_ctg32	569676	6	6	CRE
Canu_ctg32	917898	12	15	CRE
Canu_ctg32	2321620	13	13	CRE
Canu_ctg32	2413805	7	8	CRE
Canu_ctg32	2489636	13	14	CRE
Canu_ctg32	2578800	2	2	CRE
Canu_ctg32	2748688	2	2	CRE
Canu_ctg32	3205304	3	3	CRE
Canu_ctg32	3325209	3	3	CRE
Canu_ctg33	429251	8	9	CRE
Canu_ctg33	817744	12	14	CRE
Canu_ctg33	818857	13	14	CRE
Canu_ctg33	1499193	10	11	CRE
Canu_ctg33	2068859	4	5	CRE
Canu_ctg33	2363613	13	14	CRE
Canu_ctg33	2403997	5	6	CRE
Canu_ctg33	2431601	5	5	CRE
Canu_ctg33	2593456	8	9	CRE
Canu_ctg33	2683370	11	14	CRE
Canu_ctg33	2735059	3	3	CRE
Canu_ctg33	2738399	11	13	CRE
Canu_ctg33	2763964	14	14	CRE
Canu_ctg33	2792017	18	19	CRE
Canu_ctg33	2803254	9	10	CRE
Canu_ctg33	2810331	6	6	CRE
Canu_ctg33	3205336	18	19	CRE
Canu_ctg33	3364095	12	14	CRE
Canu_ctg33	3398267	13	13	CRE
Canu_ctg33	3417306	10	11	CRE
Canu_ctg33	3418370	15	15	CRE
Canu_ctg34	75681	14	16	CRE
Canu_ctg34	85254	10	10	CRE
Canu_ctg34	234717	14	14	CRE
Canu_ctg34	383095	5	5	CRE
Canu_ctg34	424477	8	10	CRE
Canu_ctg34	443225	8	9	CRE
Canu_ctg34	456718	2	2	CRE
Canu_ctg34	1045148	6	6	CRE
Canu_ctg34	1172686	13	14	CRE
Canu_ctg34	1182916	4	5	CRE
Canu_ctg34	1190257	2	2	CRE
Canu_ctg34	1206078	15	16	CRE
Canu_ctg34	1286959	25	26	CRE
Canu_ctg34	1470680	14	15	CRE
Canu_ctg34	1734238	22	23	CRE
Canu_ctg34	1765170	8	10	CRE
Canu_ctg34	1838587	11	13	CRE
Canu_ctg34	1873695	4	5	CRE
Canu_ctg34	2173064	5	6	CRE
Canu_ctg34	2174213	2	2	CRE
Canu_ctg34	2551567	18	19	CRE
Canu_ctg34	2569071	11	11	CRE
Canu_ctg34	2612757	24	27	CRE
Canu_ctg34	2638776	2	2	CRE
Canu_ctg34	2716044	6	7	CRE
Canu_ctg34	2740029	20	21	CRE
Canu_ctg34	3154483	9	10	CRE
Canu_ctg34	3187340	13	16	CRE
Canu_ctg35	56711	9	11	CRE
Canu_ctg35	276890	2	2	CRE
Canu_ctg35	478559	10	12	CRE
Canu_ctg35	511591	11	11	CRE
Canu_ctg35	543973	13	13	CRE
Canu_ctg35	1067302	9	9	CRE
Canu_ctg35	1215789	15	15	CRE
Canu_ctg35	1253457	12	12	CRE
Canu_ctg35	1255803	6	6	CRE
Canu_ctg35	1275096	20	20	CRE
Canu_ctg35	1529305	21	22	CRE
Canu_ctg35	1559976	18	23	CRE
Canu_ctg35	1563971	24	26	CRE
Canu_ctg35	1569533	11	13	CRE
Canu_ctg35	1797757	9	10	CRE
Canu_ctg35	1829236	7	8	CRE
Canu_ctg35	1834240	3	3	CRE
Canu_ctg35	1857247	8	10	CRE
Canu_ctg35	1867450	23	27	CRE
Canu_ctg35	1903720	18	20	CRE
Canu_ctg35	1942417	19	20	CRE
Canu_ctg35	1946252	4	5	CRE
Canu_ctg35	1968585	16	17	CRE
Canu_ctg35	1985636	8	8	CRE
Canu_ctg35	2155222	22	23	CRE
Canu_ctg35	2166388	17	18	CRE
Canu_ctg35	2432578	8	9	CRE
Canu_ctg35	2457867	23	23	CRE
Canu_ctg35	2483861	17	18	CRE
Canu_ctg35	2580233	18	20	CRE
Canu_ctg35	2598346	11	13	CRE
Canu_ctg35	2664185	16	17	CRE
Canu_ctg35	2675823	2	2	CRE
Canu_ctg35	2775183	16	17	CRE
Canu_ctg35	2782049	24	26	CRE
Canu_ctg35	2818023	4	5	CRE
Canu_ctg35	2842145	27	27	CRE
Canu_ctg35	2845660	11	13	CRE
Canu_ctg35	3280321	18	23	CRE
Canu_ctg35	3282471	15	15	CRE
Canu_ctg35	3291676	14	14	CRE
Canu_ctg35	3372997	10	12	CRE
Canu_ctg36	40035	10	11	CRE
Canu_ctg36	129638	20	21	CRE
Canu_ctg36	238509	5	5	CRE
Canu_ctg36	346558	9	10	CRE
Canu_ctg36	431919	2	2	CRE
Canu_ctg36	590348	6	7	CRE
Canu_ctg36	1031303	16	16	CRE
Canu_ctg36	1277040	8	9	CRE
Canu_ctg36	1286923	17	18	CRE
Canu_ctg36	1327324	12	14	CRE
Canu_ctg36	1524135	11	11	CRE
Canu_ctg36	1541268	4	4	CRE
Canu_ctg36	1576280	18	20	CRE
Canu_ctg36	1802232	14	16	CRE
Canu_ctg36	1812944	21	23	CRE
Canu_ctg36	1818983	20	22	CRE
Canu_ctg36	1862456	5	5	CRE
Canu_ctg36	1889482	11	12	CRE
Canu_ctg36	2008691	11	11	CRE
Canu_ctg36	2017136	18	21	CRE
Canu_ctg36	2024701	4	5	CRE
Canu_ctg36	2066704	16	21	CRE
Canu_ctg36	2164845	14	18	CRE
Canu_ctg36	2191496	9	10	CRE
Canu_ctg36	2267724	15	15	CRE
Canu_ctg36	2319555	25	29	CRE
Canu_ctg36	2492404	19	22	CRE
Canu_ctg36	2558190	7	9	CRE
Canu_ctg36	2603254	25	30	CRE
Canu_ctg36	2637216	7	9	CRE
Canu_ctg36	2667320	13	14	CRE
Canu_ctg36	2678541	2	2	CRE
Canu_ctg36	2703048	16	17	CRE
Canu_ctg36	2716291	8	10	CRE
Canu_ctg36	2722281	9	11	CRE
Canu_ctg36	2788270	2	2	CRE
Canu_ctg36	2843897	9	11	CRE
Canu_ctg36	2859481	3	3	CRE
Canu_ctg36	3228791	2	2	CRE
Canu_ctg36	3279484	5	6	CRE
Canu_ctg36	3286700	2	2	CRE
Canu_ctg37	100124	8	8	CRE
Canu_ctg37	185370	15	15	CRE
Canu_ctg37	297234	10	10	CRE
Canu_ctg37	452382	19	20	CRE
Canu_ctg37	535799	4	4	CRE
Canu_ctg37	599081	19	20	CRE
Canu_ctg37	754292	2	2	CRE
Canu_ctg37	776500	14	15	CRE
Canu_ctg37	784394	15	16	CRE
Canu_ctg37	1158323	13	14	CRE
Canu_ctg37	1555358	14	14	CRE
Canu_ctg37	1666730	18	20	CRE
Canu_ctg37	1681700	3	3	CRE
Canu_ctg37	1753627	8	10	CRE
Canu_ctg37	1896393	13	13	CRE
Canu_ctg37	1906132	15	18	CRE
Canu_ctg37	1938350	3	3	CRE
Canu_ctg37	1952121	14	14	CRE
Canu_ctg37	1980205	20	22	CRE
Canu_ctg37	2192111	10	13	CRE
Canu_ctg37	2193792	8	10	CRE
Canu_ctg37	2457798	2	2	CRE
Canu_ctg37	2467490	4	4	CRE
Canu_ctg37	2536569	6	7	CRE
Canu_ctg37	2566269	4	5	CRE
Canu_ctg37	2679298	19	21	CRE
Canu_ctg37	2682155	3	3	CRE
Canu_ctg37	2886834	11	11	CRE
Canu_ctg37	2964928	11	12	CRE
Canu_ctg37	3032993	21	25	CRE
Canu_ctg37	3106429	5	6	CRE
Canu_ctg37	3155696	15	15	CRE
Canu_ctg37	3190737	20	22	CRE
Canu_ctg37	3242147	16	17	CRE
Canu_ctg38	42783	15	15	CRE
Canu_ctg38	75328	4	4	CRE
Canu_ctg38	153242	23	26	CRE
Canu_ctg38	168083	8	10	CRE
Canu_ctg38	172002	11	13	CRE
Canu_ctg38	187658	6	7	CRE
Canu_ctg38	305612	2	2	CRE
Canu_ctg38	310138	7	8	CRE
Canu_ctg38	329253	7	8	CRE
Canu_ctg38	334191	14	18	CRE
Canu_ctg38	430442	9	10	CRE
Canu_ctg38	453805	21	23	CRE
Canu_ctg38	584063	20	20	CRE
Canu_ctg38	611567	14	17	CRE
Canu_ctg38	627372	9	9	CRE
Canu_ctg38	717937	3	3	CRE
Canu_ctg38	769825	18	23	CRE
Canu_ctg38	902219	19	23	CRE
Canu_ctg38	903352	12	15	CRE
Canu_ctg38	957257	14	16	CRE
Canu_ctg38	1062626	13	13	CRE
Canu_ctg38	1290862	17	19	CRE
Canu_ctg38	1466088	21	23	CRE
Canu_ctg38	1471088	14	18	CRE
Canu_ctg38	1504826	8	9	CRE
Canu_ctg38	2004708	12	14	CRE
Canu_ctg38	2033318	5	5	CRE
Canu_ctg38	2083805	9	9	CRE
Canu_ctg38	2101709	7	7	CRE
Canu_ctg38	2177904	6	7	CRE
Canu_ctg38	2227735	15	19	CRE
Canu_ctg38	2296584	6	6	CRE
Canu_ctg38	2467130	5	5	CRE
Canu_ctg38	2569668	11	14	CRE
Canu_ctg38	2579127	27	28	CRE
Canu_ctg38	2584138	4	5	CRE
Canu_ctg38	2607564	24	28	CRE
Canu_ctg38	2785795	11	11	CRE
Canu_ctg38	2797962	20	20	CRE
Canu_ctg38	2884942	18	19	CRE
Canu_ctg38	2887208	23	23	CRE
Canu_ctg38	2956788	7	8	CRE
Canu_ctg38	2961924	6	7	CRE
Canu_ctg38	2964532	11	12	CRE
Canu_ctg38	3022200	4	5	CRE
Canu_ctg38	3087256	10	11	CRE
Canu_ctg38	3186218	17	17	CRE
Canu_ctg38	3213030	23	26	CRE
Canu_ctg39	147829	3	3	CRE
Canu_ctg39	292794	15	16	CRE
Canu_ctg39	330656	17	17	CRE
Canu_ctg39	612050	18	18	CRE
Canu_ctg39	634063	3	3	CRE
Canu_ctg39	784456	9	10	CRE
Canu_ctg39	874257	2	2	CRE
Canu_ctg39	875849	6	7	CRE
Canu_ctg39	956914	4	5	CRE
Canu_ctg39	985236	11	14	CRE
Canu_ctg39	1245553	33	35	CRE
Canu_ctg39	1250281	2	2	CRE
Canu_ctg39	1282498	7	8	CRE
Canu_ctg39	1406144	14	15	CRE
Canu_ctg39	1410597	4	4	CRE
Canu_ctg39	1412469	20	20	CRE
Canu_ctg39	1442042	6	7	CRE
Canu_ctg39	1449733	15	16	CRE
Canu_ctg39	1459976	3	3	CRE
Canu_ctg39	1589557	7	8	CRE
Canu_ctg39	1593298	2	2	CRE
Canu_ctg39	1629889	22	28	CRE
Canu_ctg39	1641042	11	13	CRE
Canu_ctg39	1711835	8	8	CRE
Canu_ctg39	1843256	11	12	CRE
Canu_ctg39	1969064	8	9	CRE
Canu_ctg39	2011041	5	6	CRE
Canu_ctg39	2309809	11	11	CRE
Canu_ctg39	2362776	24	29	CRE
Canu_ctg39	2363990	2	2	CRE
Canu_ctg39	2367139	19	20	CRE
Canu_ctg39	2373437	15	15	CRE
Canu_ctg39	2422174	7	7	CRE
Canu_ctg39	2487075	24	25	CRE
Canu_ctg39	2573226	7	8	CRE
Canu_ctg39	2657690	16	16	CRE
Canu_ctg39	2826548	13	15	CRE
Canu_ctg39	2846076	15	19	CRE
Canu_ctg39	2930653	14	18	CRE
Canu_ctg39	2933127	4	4	CRE
Canu_ctg39	2996597	12	15	CRE
Canu_ctg39	3003522	4	5	CRE
Canu_ctg39	3013176	8	10	CRE
Canu_ctg39	3114181	7	9	CRE
Canu_ctg40	33894	4	4	CRE
Canu_ctg40	92322	14	14	CRE
Canu_ctg40	117627	15	16	CRE
Canu_ctg40	142123	3	3	CRE
Canu_ctg40	229490	22	26	CRE
Canu_ctg40	245785	9	9	CRE
Canu_ctg40	433797	3	3	CRE
Canu_ctg40	452439	25	26	CRE
Canu_ctg40	454917	6	7	CRE
Canu_ctg40	963971	15	19	CRE
Canu_ctg40	966947	30	30	CRE
Canu_ctg40	974477	2	2	CRE
Canu_ctg40	1001735	17	17	CRE
Canu_ctg40	1033730	2	2	CRE
Canu_ctg40	1064469	11	13	CRE
Canu_ctg40	1113886	8	10	CRE
Canu_ctg40	1207915	19	19	CRE
Canu_ctg40	1273617	10	12	CRE
Canu_ctg40	1433132	15	16	CRE
Canu_ctg40	1510457	3	3	CRE
Canu_ctg40	1527730	16	17	CRE
Canu_ctg40	1541403	11	14	CRE
Canu_ctg40	1546146	4	5	CRE
Canu_ctg40	1637533	6	7	CRE
Canu_ctg40	2117908	16	18	CRE
Canu_ctg40	2138329	4	5	CRE
Canu_ctg40	2264764	9	10	CRE
Canu_ctg40	2364498	7	7	CRE
Canu_ctg40	2414168	7	8	CRE
Canu_ctg40	2418172	19	19	CRE
Canu_ctg40	2646585	6	6	CRE
Canu_ctg40	2685825	13	14	CRE
Canu_ctg40	2708721	15	15	CRE
Canu_ctg41	23249	18	18	CRE
Canu_ctg41	75262	8	10	CRE
Canu_ctg41	160359	3	3	CRE
Canu_ctg41	247281	10	13	CRE
Canu_ctg41	251558	10	10	CRE
Canu_ctg41	258370	10	11	CRE
Canu_ctg41	262629	15	16	CRE
Canu_ctg41	310630	15	17	CRE
Canu_ctg41	601337	16	16	CRE
Canu_ctg41	662097	8	8	CRE
Canu_ctg41	723264	9	10	CRE
Canu_ctg41	727904	20	20	CRE
Canu_ctg41	771043	8	10	CRE
Canu_ctg41	902854	15	15	CRE
Canu_ctg41	905571	6	7	CRE
Canu_ctg41	911395	20	23	CRE
Canu_ctg41	986236	19	21	CRE
Canu_ctg41	1075559	16	19	CRE
Canu_ctg41	1109004	6	7	CRE
Canu_ctg41	1126534	18	22	CRE
Canu_ctg41	1202907	23	23	CRE
Canu_ctg41	1252016	4	4	CRE
Canu_ctg41	1377695	7	7	CRE
Canu_ctg41	1501317	5	6	CRE
Canu_ctg41	1508559	12	14	CRE
Canu_ctg41	1517078	7	7	CRE
Canu_ctg41	1530363	15	19	CRE
Canu_ctg41	1612008	3	3	CRE
Canu_ctg41	1656754	19	19	CRE
Canu_ctg41	1827461	17	17	CRE
Canu_ctg41	1974617	8	9	CRE
Canu_ctg41	2013271	16	18	CRE
Canu_ctg41	2116321	15	15	CRE
Canu_ctg41	2123951	23	24	CRE
Canu_ctg41	2135967	21	25	CRE
Canu_ctg41	2193681	29	31	CRE
Canu_ctg41	2279304	5	6	CRE
Canu_ctg41	2284329	2	2	CRE
Canu_ctg41	2303898	9	9	CRE
Canu_ctg41	2458207	14	15	CRE
Canu_ctg41	2478530	2	2	CRE
Canu_ctg41	2528511	13	17	CRE
Canu_ctg41	2597752	23	25	CRE
Canu_ctg41	2840365	5	5	CRE
Canu_ctg41	2853778	2	2	CRE
Canu_ctg41	2953237	4	5	CRE
Canu_ctg41	2961020	6	7	CRE
Canu_ctg41	3119911	11	11	CRE
Canu_ctg42	616926	10	11	CRE
Canu_ctg42	830425	11	11	CRE
Canu_ctg42	995673	7	9	CRE
Canu_ctg42	1036129	21	21	CRE
Canu_ctg42	1211234	20	23	CRE
Canu_ctg42	1340544	22	22	CRE
[truncated: 6,031 more rows]

## Sheet: Supplementary Data 7
Supplementary Data 7: Reported SVs for the Canu assembly of S. pennellii using SyRI
Chr	Start	End	length	Class
contig1	72685	72685	56	INS
contig1	73267	73416	149	HDR
contig1	79857	80220	363	HDR
contig1	80453	82437	1984	HDR
contig1	159493	167866	8373	HDR
contig1	167851	167963	112	HDR
contig1	170593	170677	84	HDR
contig1	170652	170847	195	HDR
contig1	219004	219133	129	HDR
contig1	219121	219208	87	HDR
contig1	329613	331030	1417	HDR
contig1	329675	329812	137	HDR
contig1	350193	354026	3833	HDR
contig1	355807	356166	359	HDR
contig1	356001	356636	635	HDR
contig1	400856	400910	54	HDR
contig1	400866	400950	84	HDR
contig1	449859	450088	229	HDR
contig1	449890	450081	191	HDR
contig1	456534	456753	219	HDR
contig1	515640	515817	177	HDR
contig1	515676	515819	143	HDR
contig1	653576	654070	494	HDR
contig1	653838	653941	103	HDR
contig1	753880	753969	89	HDR
contig1	753939	753993	54	HDR
contig1	755540	755628	88	HDR
contig1	870408	880028	9620	HDR
contig1	880002	880095	93	HDR
contig1	940487	945837	5350	DEL
contig1	1034262	1034326	64	DEL
contig1	1166217	1166308	91	HDR
contig1	1166229	1166229	118	INS
contig1	1386100	1386568	468	HDR
contig1	1521151	1521289	138	HDR
contig1	1521171	1521264	93	HDR
contig1	1558413	1559076	663	HDR
contig1	1559069	1559112	43	HDR
contig1	1629739	1629796	57	HDR
contig1	1630993	1631378	385	HDR
contig1	1631075	1631295	220	HDR
contig1	1634305	1634750	445	HDR
contig1	1634505	1634552	47	HDR
contig1	1763609	1763820	211	HDR
contig1	1763729	1763819	90	HDR
contig1	1772459	1772517	58	HDR
contig1	1772468	1773330	862	HDR
contig1	1938819	1938883	64	DEL
contig1	1978822	1978864	42	HDR
contig1	2186612	2186612	93	INS
contig1	2208071	2208071	313	INS
contig1	2243976	2244066	90	HDR
contig1	2244047	2244188	141	HDR
contig1	2316928	2317729	801	HDR
contig1	2317595	2317656	61	HDR
contig1	2732235	2733149	914	HDR
contig1	2732732	2732921	189	HDR
contig1	2840412	2840532	120	HDR
contig1	2840525	2840569	44	HDR
contig1	2941860	2942124	264	HDR
contig1	2941972	2942290	318	HDR
contig1	3065018	3065061	43	HDR
contig1	3065019	3066402	1383	HDR
contig1	3104462	3105124	662	HDR
contig1	3104689	3104838	149	HDR
contig1	3172561	3172782	221	HDR
contig1	3172590	3172650	60	HDR
contig1	3274058	3274109	51	HDR
contig1	3274063	3274265	202	HDR
contig1	3400700	3400701	544	INS
contig1	3444988	3445452	464	HDR
contig1	3445168	3445306	138	HDR
contig1	3466595	3466908	313	HDR
contig1	3466880	3467097	217	HDR
contig1	3556704	3556781	77	HDR
contig1	3556757	3556801	44	HDR
contig1	3558279	3558374	95	HDR
contig1	3646546	3648249	1703	HDR
contig1	3663987	3664287	300	HDR
contig1	3664152	3665194	1042	HDR
contig1	3708243	3708331	88	HDR
contig1	3708406	3708406	58	INS
contig1	3716396	3716604	208	HDR
contig1	3716425	3724461	8036	HDR
contig1	3729585	3729728	143	HDR
contig1	3729606	3731177	1571	HDR
contig1	3734015	3737548	3533	HDR
contig1	3737079	3737179	100	HDR
contig1	3743751	3743815	64	DEL
contig1	3756655	3756723	68	HDR
contig1	3756704	3757763	1059	HDR
contig1	3814398	3816009	1611	HDR
contig1	3815982	3816191	209	HDR
contig1	3876716	3876881	165	HDR
contig1	3876740	3877005	265	HDR
contig1	3921768	3921831	63	HDR
contig1	3921779	3921891	112	HDR
contig1	3948423	3949041	618	HDR
contig1	4247317	4260897	13580	HDR
contig1	4247984	4248207	223	HDR
contig1	4278461	4279600	1139	HDR
contig1	4279045	4280519	1474	HDR
contig1	4287097	4289743	2646	HDR
contig1	4288400	4288796	396	HDR
contig1	4358955	4358955	TRANS	MJ
contig1	4552244	4552391	147	HDR
contig1	4552332	4552402	70	HDR
contig1	4576087	4576880	793	HDR
contig1	4604821	4606001	1180	HDR
contig1	4606908	4607064	156	HDR
contig1	4607038	4607243	205	HDR
contig1	4663939	4664061	122	HDR
contig1	4690682	4690859	177	HDR
contig1	4690707	4690963	256	HDR
contig1	4729035	4729113	78	HDR
contig1	4729048	4729348	300	HDR
contig1	4886820	4902861	16041	DEL
contig1	4887217	4887853	636	HDR
contig1	4888599	4888599	225	INS
contig1	4895674	4896122	448	HDR
contig1	4895913	4896456	543	HDR
contig1	4963553	4963803	250	HDR
contig1	4963696	4963850	154	HDR
contig1	5142780	5143030	250	HDR
contig1	5143015	5143122	107	HDR
contig1	5420177	5420300	123	HDR
contig1	5420196	5420269	73	HDR
contig1	5568823	5568906	83	HDR
contig1	5568835	5568835	636	INS
contig1	5577448	5577583	135	HDR
contig1	5577568	5577677	109	HDR
contig1	5820951	5821109	158	HDR
contig1	5820974	5821041	67	HDR
contig1	5953315	5953482	167	HDR
contig1	5953339	5953568	229	HDR
contig1	5980427	5980427	55	INS
contig1	6003113	6004806	1693	HDR
contig1	6003139	6003321	182	HDR
contig1	6037018	6037080	62	HDR
contig1	6037064	6037797	733	HDR
contig1	6038799	6038990	191	HDR
contig1	6038826	6039184	358	HDR
contig1	6062282	6062366	84	HDR
contig1	6062295	6062607	312	HDR
contig1	6135198	6135198	236	INS
contig1	6181243	6181378	135	HDR
contig1	6181349	6181576	227	HDR
contig1	6192364	6192525	161	HDR
contig1	6192387	6193615	1228	HDR
contig1	6253409	6253972	563	HDR
contig1	6377649	6377695	46	HDR
contig1	6377658	6377733	75	HDR
contig1	6723903	6727041	3138	HDR
contig1	6727015	6727219	204	HDR
contig1	6840753	6840753	266	INS
contig1	6916472	6916560	88	HDR
contig1	6916538	6916704	166	HDR
contig1	6982570	6982666	96	HDR
contig1	6982585	6987363	4778	HDR
contig1	7044564	7045157	593	HDR
contig1	7045119	7045255	136	HDR
contig1	7054188	7054304	116	HDR
contig1	7054254	7054371	117	HDR
contig1	7058164	7058275	111	HDR
contig1	7058234	7059131	897	HDR
contig1	7073453	7073527	74	HDR
contig1	7073466	7073592	126	HDR
contig1	7075298	7076072	774	HDR
contig1	7076044	7076262	218	HDR
contig1	7081785	7081868	83	HDR
contig1	7081858	7081928	70	HDR
contig1	7111439	7111571	132	HDR
contig1	7111459	7114390	2931	HDR
contig1	7115107	7115394	287	HDR
contig1	7115374	7115528	154	HDR
contig1	7146175	7146294	119	HDR
contig1	7146276	7146413	137	HDR
contig1	7295326	7295906	580	HDR
contig1	7295348	7295473	125	HDR
contig1	7415555	7415613	58	HDR
contig1	7415567	7415678	111	HDR
contig1	7416063	7416063	54	INS
contig1	7479890	7479997	107	HDR
contig1	7489457	7489532	75	HDR
contig1	7489469	7490178	709	HDR
contig1	7605802	7606540	739	DEL
contig1	7606518	7606685	167	HDR
contig1	7609270	7609357	87	HDR
contig1	7609334	7609513	179	HDR
contig1	7684723	7684831	108	HDR
contig1	7684792	7684945	153	HDR
contig1	7692222	7692382	160	HDR
contig1	7692252	7692399	147	HDR
contig1	7704161	7704259	98	HDR
contig1	7704240	7704385	145	HDR
contig1	7856137	7856606	469	HDR
contig1	7856593	7856688	95	HDR
contig1	7870084	7870133	49	HDR
contig1	7870116	7870241	125	HDR
contig1	7917916	7918050	134	HDR
contig1	7917936	7918264	328	HDR
contig1	8056746	8056903	157	HDR
contig1	8056769	8058225	1456	HDR
contig1	8072518	8072930	412	HDR
contig1	8072847	8073065	218	HDR
contig1	8075207	8075264	57	HDR
contig1	8075218	8075968	750	HDR
contig1	8178051	8178194	143	HDR
contig1	8178072	8178178	106	HDR
contig1	8279924	8280049	125	HDR
contig1	8280973	8281020	47	HDR
contig1	8322332	8323073	741	HDR
contig1	8322971	8323108	137	HDR
contig1	8352311	8352383	72	HDR
contig1	8352323	8352580	257	HDR
contig1	8378517	8389162	10645	HDR
contig1	8378579	8378800	221	HDR
contig1	8395674	8395674	47	INS
contig1	8414317	8414380	63	HDR
contig1	8414328	8414904	576	HDR
contig1	8423947	8424004	57	HDR
contig1	8450168	8451099	931	HDR
contig1	8451075	8451263	188	HDR
contig1	8517962	8518042	80	HDR
contig1	8518030	8518117	87	HDR
contig1	8703359	8703585	226	HDR
contig1	8703565	8703706	141	HDR
contig1	8757313	8757367	54	HDR
contig1	8757320	8757598	278	HDR
contig1	8861600	8861701	101	HDR
contig1	8906040	8907177	1137	HDR
contig1	8908724	8908943	219	HDR
contig1	8908754	8909119	365	HDR
contig1	8953219	8953632	413	HDR
contig1	8953612	8953765	153	HDR
contig1	9026691	9026901	210	HDR
contig1	9026720	9027508	788	HDR
contig1	9043653	9043974	321	HDR
contig1	9043810	9043904	94	HDR
contig1	9174347	9174464	117	HDR
contig1	9184797	9185542	745	HDR
contig1	9379667	9379734	67	HDR
contig1	9379679	9379796	117	HDR
contig1	9402996	9403090	94	HDR
contig1	9403023	9403260	237	HDR
contig1	9406302	9406367	65	HDR
contig1	9406351	9406471	120	HDR
contig1	9470326	9470369	43	HDR
contig1	9470362	9470532	170	HDR
contig1	9507064	9507276	212	HDR
contig1	9507093	9507389	296	HDR
contig1	9526609	9526694	85	HDR
contig1	9526623	9526704	81	HDR
contig1	9553197	9553328	131	HDR
contig1	9553303	9553497	194	HDR
contig1	9591323	9591451	128	HDR
contig1	9591439	9591521	82	HDR
contig1	9650584	9651037	453	HDR
contig1	9650608	9650825	217	HDR
contig1	9793311	9795400	2089	HDR
contig10	398609	398786	177	HDR
contig10	398770	398889	119	HDR
contig10	1167606	1167998	392	HDR
contig10	1167972	1168172	200	HDR
contig10	1173168	1173247	79	HDR
contig10	1173265	1173310	45	HDR
contig10	1281010	1281086	76	HDR
contig10	1826348	1826396	48	HDR
contig10	1826358	1826983	625	HDR
contig10	1831204	1832252	1048	HDR
contig10	1831636	1831723	87	HDR
contig10	2340678	2340857	179	HDR
contig10	2340710	2341199	489	HDR
contig10	2527736	2535976	8240	HDR
contig10	2527937	2528036	99	HDR
contig10	2539404	2539705	301	HDR
contig10	2539569	2539675	106	HDR
contig10	2697155	2697477	322	HDR
contig10	2697180	2697272	92	HDR
contig10	2790677	2791184	507	HDR
contig10	2863648	2863867	219	HDR
contig10	2863680	2864238	558	HDR
contig10	3320169	3320247	78	DEL
contig10	3320247	3320247	78	INS
contig10	3324154	3324866	712	HDR
contig10	3324525	3327545	3020	HDR
contig10	3593379	3593430	51	HDR
contig10	3593389	3593702	313	HDR
contig10	3839006	3839645	639	HDR
contig10	3913248	3914070	822	HDR
contig10	3913522	3913737	215	HDR
contig10	4026590	4026735	145	HDR
contig10	4026611	4026692	81	HDR
contig10	4038988	4042012	3024	HDR
contig10	4042000	4042085	85	HDR
contig10	4089904	4091099	1195	HDR
contig10	4188985	4189106	121	HDR
contig10	4189003	4189082	79	HDR
contig10	4353038	4353104	66	HDR
contig10	4353051	4353666	615	HDR
contig10	4354748	4354973	225	HDR
contig10	4354779	4356640	1861	HDR
contig10	4506336	4506404	68	HDR
contig10	4509284	4509662	378	HDR
contig10	4509647	4509757	110	HDR
contig10	4540634	4540951	317	HDR
contig10	4540944	4540985	41	HDR
contig10	4558312	4558998	686	HDR
contig10	4558902	4559028	126	HDR
contig10	4569351	4569799	448	HDR
contig10	4569452	4569657	205	HDR
contig10	4680860	4681052	192	HDR
contig10	4681032	4681185	153	HDR
contig10	4812650	4812758	109	DEL
contig10	4812745	4813076	331	HDR
contig10	4871741	4872320	579	HDR
contig10	5146530	5146606	76	HDR
contig10	5146595	5146669	74	HDR
contig10	5297863	5297927	64	HDR
contig10	5297901	5298104	203	HDR
contig10	5432401	5452370	19969	HDR
contig10	5432524	5432709	185	HDR
contig10	5473229	5473373	144	HDR
contig10	5473250	5473346	96	HDR
contig10	5541413	5542022	609	HDR
contig10	5583691	5583691	397	INS
contig10	5625220	5625403	183	HDR
contig10	5625309	5625454	145	HDR
contig10	5706023	5706119	96	HDR
contig10	5840761	5840957	196	HDR
contig10	5840793	5840990	197	HDR
contig10	5985631	5985631	540	INS
contig10	6010956	6011010	54	HDR
contig10	6010984	6011187	203	HDR
contig10	6132833	6132886	53	HDR
contig10	6152568	6153331	763	HDR
contig10	6152596	6152807	211	HDR
contig10	6427840	6427840	42	INS
contig10	6460397	6460542	145	HDR
contig10	6460515	6460722	207	HDR
contig10	6494569	6494569	73	INS
contig10	6497986	6498060	74	HDR
contig10	6497998	6501324	3326	HDR
contig100	110572	112557	1985	HDR
contig100	112229	112445	216	HDR
contig100	202234	202463	229	HDR
contig100	235249	235334	85	HDR
contig100	235306	235399	93	HDR
contig100	236028	236136	108	HDR
contig100	236057	236220	163	HDR
contig100	346955	348041	1086	HDR
contig100	348030	348109	79	HDR
contig100	455429	456133	704	HDR
contig100	484769	484881	112	HDR
contig100	484780	485884	1104	HDR
contig100	485860	486047	187	HDR
contig100	565848	566335	487	HDR
contig100	587357	587710	353	HDR
contig100	587411	587578	167	HDR
contig100	948938	949034	96	HDR
contig100	1482687	1482827	140	HDR
contig100	1482737	1483075	338	HDR
contig100	1485149	1485339	190	HDR
contig100	1485176	1485309	133	HDR
contig100	1516645	1516813	168	HDR
contig100	1516669	1516789	120	HDR
contig100	1564309	1564411	102	HDR
contig100	1564389	1564557	168	HDR
contig100	1610761	1612083	1322	HDR
contig100	1612095	1612244	149	HDR
contig100	1647727	1647792	65	HDR
contig100	1647774	1649741	1967	HDR
contig100	1650312	1650404	92	HDR
contig100	1650327	1650422	95	HDR
contig100	1926847	1926957	110	HDR
contig100	1926864	1927311	447	HDR
contig100	1949958	1950248	290	HDR
contig100	1954862	1954862	209	INS
contig100	1957050	1957261	211	HDR
contig100	1957170	1957373	203	HDR
contig100	1971598	1975440	3842	HDR
contig100	1971821	1972006	185	HDR
contig100	2005115	2006266	1151	HDR
contig100	2094115	2095773	1658	HDR
contig100	2094959	2095403	444	HDR
contig101	43668	43733	65	HDR
contig101	43680	44176	496	HDR
contig101	44629	44688	59	HDR
contig101	48330	48476	146	HDR
contig101	48351	49598	1247	HDR
contig101	59631	60610	979	HDR
contig101	327428	327896	468	HDR
contig101	327677	327740	63	HDR
contig101	332069	332643	574	HDR
contig101	531741	532072	331	HDR
contig101	532002	532067	65	HDR
contig101	743208	743292	84	HDR
contig101	743279	743374	95	HDR
contig101	997494	997698	204	HDR
contig101	997681	997810	129	HDR
contig101	1102532	1102774	242	HDR
contig101	1102763	1102842	79	HDR
contig101	1121953	1122007	54	HDR
contig101	1121960	1122730	770	HDR
contig101	1124419	1124484	65	HDR
contig101	1124431	1124685	254	HDR
contig101	1285928	1287273	1345	HDR
contig101	1286580	1286643	63	HDR
contig101	1293998	1294172	174	HDR
contig101	1294100	1294546	446	HDR
contig101	1297134	1297407	273	HDR
contig101	1297285	1297743	458	HDR
contig101	1298727	1298913	186	HDR
contig101	1298753	1298867	114	HDR
contig101	1510141	1510322	181	HDR
contig101	1510246	1510320	74	HDR
contig101	1511263	1511344	81	HDR
contig101	1511318	1519116	7798	HDR
contig101	1559821	1560356	535	HDR
contig101	1560103	1560160	57	HDR
contig101	1563204	1563284	80	HDR
contig101	1563224	1563283	59	HDR
contig101	1777822	1781911	4089	HDR
contig101	1782504	1782970	466	HDR
contig101	1785058	1786015	957	HDR
contig101	1999900	1999966	66	HDR
contig101	1999955	2000034	79	HDR
contig101	2003745	2003788	43	HDR
contig101	2003781	2005467	1686	HDR
contig101	2014422	2014499	77	HDR
contig101	2014435	2014577	142	HDR
contig102	236352	236773	421	HDR
contig102	236544	236587	43	HDR
contig102	245582	245718	136	HDR
contig102	245696	245867	171	HDR
contig102	270651	270846	195	HDR
contig102	270678	270919	241	HDR
contig102	434596	434786	190	HDR
contig102	434623	435867	1244	HDR
contig102	505489	505680	191	HDR
contig102	505670	505738	68	HDR
contig102	573387	573438	51	HDR
contig102	573397	573549	152	HDR
contig102	642146	642213	67	HDR
contig102	642159	642224	65	HDR
contig102	680361	680424	63	HDR
contig102	696773	696941	168	HDR
contig102	696797	697045	248	HDR
contig102	763823	764032	209	HDR
contig102	763852	763927	75	HDR
contig102	775201	775242	41	HDR
contig102	775210	780070	4860	HDR
contig102	794023	794741	718	HDR
contig102	794726	794839	113	HDR
contig102	811700	812052	352	HDR
contig102	841931	842150	219	HDR
contig102	841961	842442	481	HDR
contig102	855598	855713	115	HDR
contig102	855614	855614	187	INS
contig102	875147	875278	131	HDR
contig102	895167	895221	54	HDR
contig102	922919	923065	146	HDR
contig102	922940	923208	268	HDR
contig102	924228	924675	447	HDR
contig102	924431	924823	392	HDR
contig102	953663	959407	5744	HDR
contig102	955422	955506	84	HDR
contig102	956761	956949	188	HDR
contig102	1010285	1011074	789	HDR
contig102	1010659	1010725	66	HDR
contig102	1022133	1022209	76	HDR
contig102	1022200	1022259	59	HDR
contig102	1033062	1033137	75	HDR
contig102	1054120	1054244	124	HDR
contig102	1054139	1068470	14331	HDR
contig102	1054769	1055537	768	HDR
contig102	1123604	1123653	49	HDR
contig102	1123659	1123764	105	HDR
contig102	1125147	1125214	67	HDR
contig102	1125160	1125213	53	HDR
contig102	1127654	1128568	914	HDR
contig102	1128096	1128271	175	HDR
contig102	1143889	1144563	674	HDR
contig102	1144555	1144609	54	HDR
contig102	1158577	1158766	189	HDR
contig102	1158603	1158785	182	HDR
contig102	1164097	1164146	49	HDR
contig102	1164101	1164196	95	HDR
contig102	1179140	1179187	47	HDR
contig102	1179177	1179247	70	HDR
contig102	1211770	1211922	152	HDR
contig102	1211792	1211878	86	HDR
contig102	1221270	1221538	268	HDR
contig102	1221419	1221460	41	HDR
contig102	1223262	1223262	121	INS
contig102	1226570	1227169	599	HDR
contig102	1226884	1227386	502	HDR
contig102	1292098	1292176	78	HDR
contig102	1292159	1292289	130	HDR
contig102	1296852	1297192	340	HDR
contig102	1297002	1297089	87	HDR
contig102	1300138	1302347	2209	HDR
contig102	1300349	1300569	220	HDR
contig102	1330067	1330210	143	HDR
contig102	1330088	1330161	73	HDR
contig102	1341697	1343539	1842	HDR
contig102	1342598	1342678	80	HDR
contig102	1396641	1396885	244	HDR
contig102	1396857	1397077	220	HDR
contig102	1418018	1418305	287	HDR
contig102	1450086	1451033	947	HDR
contig102	1505277	1505533	256	HDR
contig102	1505504	1505732	228	HDR
contig102	1513385	1513473	88	HDR
contig102	1513409	1513576	167	HDR
contig102	1578242	1578242	468	INS
contig102	1583050	1583141	91	HDR
contig102	1583065	1584169	1104	HDR
contig102	1655604	1656270	666	HDR
contig102	1663882	1665965	2083	HDR
contig102	1664903	1665011	108	HDR
contig102	1729454	1729454	72	INS
contig102	1744172	1745082	910	HDR
contig102	1744642	1744703	61	HDR
contig102	1749592	1749705	113	HDR
contig102	1782475	1782616	141	HDR
contig102	1782560	1782611	51	HDR
contig102	1827914	1829533	1619	HDR
contig102	1827998	1828058	60	HDR
contig102	1893746	1893746	136	INS
contig102	1917567	1917721	154	HDR
contig102	1917624	1917708	84	HDR
contig102	1921080	1921493	413	HDR
contig102	1921272	1921329	57	HDR
contig102	2076620	2077897	1277	HDR
contig102	2135468	2135654	186	HDR
contig102	2135494	2136557	1063	HDR
contig102	2137568	2141533	3965	HDR
contig102	2140184	2140411	227	HDR
contig102	2162998	2163165	167	HDR
contig102	2163022	2163112	90	HDR
contig103	220460	220670	210	HDR
contig103	220661	220722	61	HDR
contig103	250196	250306	110	HDR
contig103	250266	250461	195	HDR
contig103	367004	370527	3523	HDR
contig103	368780	370461	1681	HDR
contig103	553418	558576	5158	HDR
contig103	558565	558641	76	HDR
contig103	572331	572388	57	HDR
contig103	572363	572556	193	HDR
contig103	781982	782054	72	HDR
contig103	781994	785486	3492	HDR
contig103	843045	843273	228	HDR
contig103	843110	843284	174	HDR
contig103	849580	849580	127	INS
contig103	908834	913162	4328	HDR
contig103	908847	909030	183	HDR
contig103	1105178	1105390	212	DEL
contig103	1105190	1105325	135	HDR
contig103	1148808	1149240	432	HDR
contig103	1231952	1232027	75	HDR
contig103	1232007	1232162	155	HDR
contig103	1240332	1240557	225	HDR
contig103	1240459	1240515	56	HDR
contig103	1246146	1246584	438	HDR
contig103	1246571	1246664	93	HDR
contig103	1255668	1255751	83	HDR
contig103	1255737	1255795	58	HDR
contig103	1273861	1273927	66	HDR
contig103	1273873	1276007	2134	HDR
contig103	1301950	1302088	138	HDR
contig103	1301999	1302055	56	HDR
contig103	1373047	1373118	71	HDR
contig103	1373059	1377075	4016	HDR
contig103	1382704	1382806	102	HDR
contig103	1412856	1412984	128	HDR
contig103	1412972	1413055	83	HDR
contig103	1414457	1414647	190	HDR
contig103	1414484	1414617	133	HDR
contig103	1454648	1454868	220	HDR
contig103	1454678	1455574	896	HDR
contig103	1469970	1470522	552	HDR
contig103	1470252	1470480	228	HDR
contig103	1522097	1522544	447	HDR
contig103	1522335	1522390	55	HDR
contig103	1579350	1579350	67	INS
contig103	1605344	1605479	135	HDR
contig103	1605378	1605596	218	HDR
contig103	1639480	1639529	49	HDR
contig103	1639862	1639862	116	INS
contig103	1680880	1681088	208	HDR
contig103	1680909	1681172	263	HDR
contig103	1719827	1719972	145	HDR
contig103	1719848	1719918	70	HDR
contig103	1723058	1723332	274	HDR
contig103	1723140	1723193	53	HDR
contig103	1746746	1747711	965	HDR
contig103	1747243	1747576	333	HDR
contig103	1807459	1807459	167	INS
contig103	1902259	1902366	107	HDR
contig103	1977773	1977968	195	HDR
contig103	1977800	1978091	291	HDR
contig103	2012002	2012491	489	HDR
contig103	2012226	2012285	59	HDR
contig103	2023904	2024015	111	HDR
contig103	2023974	2024572	598	HDR
contig103	2068399	2068505	106	HDR
contig103	2068527	2068613	86	HDR
contig103	2078424	2095756	17332	HDR
contig103	2080859	2081012	153	HDR
contig104	4778	4778	342	INS
contig104	109443	109485	42	HDR
contig104	109474	109550	76	HDR
contig104	340049	340245	196	HDR
contig104	351749	351945	196	HDR
contig104	351928	352055	127	HDR
contig104	456827	461385	4558	HDR
contig104	621119	621185	66	HDR
contig104	642589	642659	70	HDR
contig104	642602	642602	553	INS
contig104	767186	767244	58	HDR
contig104	767197	767289	92	HDR
contig104	836482	836587	105	HDR
contig104	836498	836748	250	HDR
contig104	1023875	1024702	827	HDR
contig104	1024686	1024802	116	HDR
contig104	1113650	1113764	114	HDR
contig104	1113754	1113825	71	HDR
contig104	1287221	1287297	76	HDR
contig104	1287275	1287445	170	HDR
contig104	1505265	1505478	213	HDR
contig104	1505294	1505391	97	HDR
contig104	1546848	1546893	45	HDR
contig104	1546886	1546928	42	HDR
contig104	1656095	1656280	185	HDR
contig104	1656121	1656402	281	HDR
contig104	1657896	1658061	165	HDR
contig104	1657920	1658182	262	HDR
contig104	1659710	1659762	52	HDR
contig104	1659738	1659922	184	HDR
contig104	1741414	1741516	102	HDR
contig104	1741502	1741605	103	HDR
contig104	1787396	1787458	62	HDR
contig104	1787441	1787570	129	HDR
contig104	1834017	1834231	214	HDR
contig104	1834046	1834210	164	HDR
contig104	1882525	1882794	269	HDR
contig104	1882757	1882878	121	HDR
contig104	2160821	2160883	62	HDR
contig104	2168005	2168064	59	HDR
contig104	2168016	2168105	89	HDR
contig105	45661	45740	79	HDR
contig105	45674	45778	104	HDR
contig105	220393	221302	909	HDR
contig105	220862	221104	242	HDR
contig105	221909	222134	225	HDR
contig105	235879	238456	2577	HDR
contig105	237182	237298	116	HDR
contig105	239125	240188	1063	HDR
contig105	380173	380399	226	HDR
contig105	380266	380380	114	HDR
contig105	395600	396060	460	HDR
contig105	395956	396172	216	HDR
contig105	459585	459642	57	HDR
contig105	459596	459661	65	HDR
contig105	543880	543981	101	HDR
contig105	543910	544151	241	HDR
contig105	545703	547081	1378	HDR
contig105	658468	659691	1223	HDR
contig105	681556	681781	225	HDR
contig105	681629	681817	188	HDR
contig105	727831	728595	764	HDR
contig105	728235	728334	99	HDR
contig105	735724	735944	220	HDR
contig105	735724	736442	718	HDR
contig105	739228	740305	1077	HDR
contig105	739746	739811	65	HDR
contig105	750381	750590	209	HDR
contig105	785798	785962	164	HDR
contig105	785860	785922	62	HDR
contig105	801622	801708	86	HDR
contig105	801680	802607	927	HDR
contig105	870405	870451	46	HDR
contig105	870408	870650	242	HDR
contig105	885498	885710	212	HDR
contig105	885584	885665	81	HDR
contig105	915110	921797	6687	HDR
contig105	918468	918555	87	HDR
contig105	922518	922857	339	HDR
contig105	967036	967209	173	HDR
contig105	967060	971366	4306	HDR
contig105	1088856	1089168	312	HDR
contig105	1089027	1089211	184	HDR
contig105	1192988	1193122	134	HDR
contig105	1192998	1192998	41	INS
contig105	1218055	1218273	218	HDR
contig105	1218144	1218332	188	HDR
contig105	1240837	1240837	191	INS
contig105	1256807	1256807	59	INS
contig105	1259253	1259465	212	HDR
contig105	1259282	1259340	58	HDR
contig105	1344063	1344600	537	HDR
contig105	1344311	1344437	126	HDR
contig105	1347952	1348311	359	HDR
contig105	1348111	1348163	52	HDR
contig105	1367792	1368110	318	HDR
contig105	1367966	1368488	522	HDR
contig105	1430577	1430577	43	INS
contig105	1431440	1431512	72	HDR
contig105	1431497	1431605	108	HDR
contig105	1605901	1606088	187	HDR
contig105	1605909	1609948	4039	HDR
contig105	1672541	1672604	63	HDR
contig105	1695950	1696067	117	HDR
contig105	1695968	1696086	118	HDR
contig105	1737934	1738005	71	HDR
contig105	1737946	1738070	124	HDR
contig105	1762856	1762918	62	HDR
contig105	1769994	1770049	55	HDR
contig105	1770036	1770311	275	HDR
contig105	1812848	1813210	362	HDR
contig105	1834873	1835067	194	HDR
contig105	1834900	1834958	58	HDR
contig105	1835890	1836049	159	HDR
contig105	1836026	1836203	177	HDR
contig105	1875152	1875207	55	HDR
contig105	1875159	1875880	721	HDR
contig105	1958392	1958486	94	HDR
contig105	1958407	1962502	4095	HDR
contig105	1968692	1968887	195	HDR
contig105	1968719	1968837	118	HDR
contig105	1969722	1970287	565	HDR
contig105	1969984	1970094	110	HDR
contig105	1972330	1972931	601	HDR
contig105	1972610	1972746	136	HDR
contig105	1979149	1979861	712	HDR
contig105	1981617	1981673	56	HDR
contig105	1981660	1981755	95	HDR
contig105	2020010	2020113	103	HDR
contig105	2020103	2020168	65	HDR
contig105	2022127	2022203	76	HDR
contig105	2022180	2023787	1607	HDR
contig106	110476	110567	91	HDR
contig106	110491	111236	745	HDR
contig106	316320	316519	199	HDR
contig106	316348	316549	201	HDR
contig106	522752	522964	212	HDR
contig106	522781	522873	92	HDR
contig106	661419	661578	159	HDR
contig106	661494	661694	200	HDR
contig106	758129	758866	737	HDR
contig106	758845	759008	163	HDR
contig106	883021	883112	91	HDR
contig106	883094	883228	134	HDR
contig106	886555	886761	206	HDR
contig106	886584	886831	247	HDR
contig106	1009511	1009605	94	HDR
contig106	1088486	1088527	41	HDR
contig106	1093340	1094156	816	HDR
contig106	1094144	1094227	83	HDR
contig106	1094692	1096118	1426	HDR
contig106	1095420	1095497	77	HDR
contig106	1145365	1145494	129	HDR
contig106	1145476	1145611	135	HDR
contig106	1167936	1168129	193	HDR
contig106	1167963	1168193	230	HDR
contig106	1347189	1347417	228	HDR
contig106	1347220	1349833	2613	HDR
contig106	1476984	1477040	56	HDR
contig106	1513822	1514058	236	HDR
contig106	1514044	1514149	105	HDR
contig106	1532852	1533168	316	HDR
contig106	1532990	1533125	135	HDR
contig106	1582017	1582230	213	HDR
contig106	1582046	1582210	164	HDR
contig106	1636475	1636566	91	HDR
contig106	1636522	1636574	52	HDR
contig106	1662809	1662964	155	HDR
contig106	1671024	1671153	129	HDR
contig106	1678126	1678126	44	INS
contig106	1687437	1687719	282	HDR
contig106	1687703	1687819	116	HDR
contig106	1720724	1720803	79	HDR
contig106	1720790	1720881	91	HDR
contig106	1900625	1900714	89	HDR
contig106	1904029	1905019	990	HDR
contig106	2079997	2079997	332	INS
contig106	2102578	2110611	8033	HDR
contig106	2110586	2110780	194	HDR
contig106	2112295	2112354	59	HDR
contig106	2112306	2112505	199	HDR
contig106	2141868	2142291	423	HDR
contig106	2142059	2142707	648	HDR
contig106	2144366	2145180	814	HDR
contig106	2144753	2144801	48	HDR
contig106	2145721	2147207	1486	HDR
contig106	2146444	2147001	557	HDR
contig106	2147729	2150919	3190	HDR
contig106	2149304	2149873	569	HDR
contig107	833630	833746	116	HDR
contig107	906084	906149	65	DEL
contig107	1003794	1003876	82	HDR
contig107	1003808	1004077	269	HDR
contig107	1322993	1324238	1245	HDR
contig107	1323630	1323673	43	HDR
contig107	1503700	1506890	3190	HDR
contig107	1505275	1505338	63	HDR
contig107	1894317	1894617	300	HDR
contig107	1894447	1894994	547	HDR
contig107	1895125	1896252	1127	HDR
contig107	1896217	1896412	195	HDR
contig108	12714	13710	996	HDR
contig108	13161	13220	59	HDR
contig108	25819	26029	210	HDR
contig108	25939	26004	65	HDR
contig108	133413	133792	379	HDR
contig108	133617	133727	110	HDR
contig108	176247	176681	434	HDR
contig108	176444	176799	355	HDR
contig108	177361	177781	420	HDR
contig108	177551	178048	497	HDR
contig108	179248	179418	170	HDR
contig108	255763	259733	3970	HDR
contig108	257763	257866	103	HDR
contig108	370934	385036	14102	HDR
contig108	372450	373299	849	HDR
contig108	530626	543407	12781	HDR
contig108	535319	535364	45	HDR
contig108	536609	536802	193	HDR
contig108	553120	553321	201	HDR
contig108	553235	553446	211	HDR
contig108	554544	554738	194	HDR
contig108	554621	555165	544	HDR
contig108	566941	567562	621	HDR
contig108	579719	579827	108	HDR
contig108	607603	607645	42	HDR
contig108	607612	607666	54	HDR
contig108	617206	617359	153	HDR
contig108	617228	617319	91	HDR
contig108	666630	666793	163	HDR
contig108	666653	666753	100	HDR
contig108	689348	689404	56	HDR
contig108	689391	689907	516	HDR
contig108	693044	693360	316	HDR
contig108	693182	693394	212	HDR
contig108	802846	803147	301	HDR
contig108	803011	803073	62	HDR
contig108	821092	821365	273	HDR
contig108	821243	821302	59	HDR
contig108	822797	822840	43	HDR
contig108	822894	822948	54	DEL
contig108	928015	928125	110	HDR
contig108	928085	928242	157	HDR
contig108	975213	975293	80	HDR
contig108	975226	977448	2222	HDR
contig108	991237	991784	547	HDR
contig108	991525	991785	260	HDR
contig108	1064901	1065004	103	HDR
contig108	1075322	1075472	150	HDR
contig108	1075344	1076514	1170	HDR
contig108	1489560	1489560	291	INS
contig108	1511799	1511987	188	HDR
contig108	1511825	1512107	282	HDR
contig108	1581593	1581702	109	HDR
contig108	1581610	1582062	452	HDR
contig108	1583927	1584033	106	HDR
contig108	1583939	1584010	71	DEL
contig108	1583943	1584225	282	HDR
contig108	1711890	1712519	629	HDR
contig108	1712184	1713225	1041	HDR
contig108	2115853	2116052	199	HDR
contig109	61643	61726	83	HDR
contig109	69229	69343	114	HDR
contig109	158483	158615	132	HDR
contig109	158529	158669	140	HDR
contig109	184904	186239	1335	HDR
contig109	185168	185258	90	HDR
contig109	256603	256656	53	HDR
contig109	256609	258420	1811	HDR
contig109	301863	302008	145	HDR
contig109	301884	302338	454	HDR
contig109	310637	311265	628	HDR
contig109	310701	310808	107	HDR
contig109	330111	330111	154	INS
contig109	448335	448570	235	HDR
contig109	448432	448508	76	HDR
contig109	481775	483454	1679	HDR
contig109	560630	560843	213	HDR
contig109	560814	561044	230	HDR
contig109	755651	755651	163	INS
contig109	761775	761934	159	HDR
contig109	797473	797841	368	HDR
contig109	797709	797817	108	HDR
contig109	831189	831319	130	HDR
contig109	831190	831325	135	HDR
contig109	857552	857879	327	HDR
contig109	857871	857916	45	HDR
contig109	861559	861722	163	HDR
contig109	861705	861824	119	HDR
contig109	908146	908799	653	HDR
contig109	908185	908363	178	HDR
contig109	991369	991496	127	HDR
contig109	991447	991835	388	HDR
contig109	1046140	1046200	60	HDR
contig109	1046185	1046347	162	HDR
contig109	1057670	1058062	392	HDR
contig109	1057881	1058398	517	HDR
contig109	1270557	1271065	508	HDR
contig109	1270629	1270692	63	HDR
contig109	1318745	1319616	871	HDR
contig109	1320286	1321450	1164	HDR
contig109	1388441	1388670	229	HDR
contig109	1388494	1388606	112	HDR
contig109	1392813	1392955	142	HDR
contig109	1402715	1403044	329	HDR
contig109	1402894	1402964	70	HDR
contig109	1675633	1676181	548	HDR
contig109	1826614	1828321	1707	HDR
contig109	1827447	1828134	687	HDR
contig109	1874170	1877929	3759	HDR
contig109	1876064	1876208	144	HDR
contig109	2075501	2075554	53	HDR
contig109	2076995	2078569	1574	HDR
contig109	2077762	2077822	60	HDR
contig109	2079197	2079273	76	HDR
contig109	2080052	2080392	340	HDR
contig109	2080202	2082018	1816	HDR
contig109	2090926	2091012	86	HDR
contig109	2090980	2091065	85	HDR
contig11	6792	7407	615	HDR
contig11	7079	7161	82	HDR
contig11	78558	78704	146	HDR
contig11	78600	78600	41	INS
contig11	109052	109436	384	HDR
contig11	123755	123919	164	HDR
contig11	123877	123943	66	HDR
contig11	542445	542508	63	HDR
contig11	542456	542699	243	HDR
contig11	1620021	1620123	102	HDR
contig11	1620037	1620486	449	HDR
contig11	1622324	1622539	215	HDR
contig11	1622446	1622802	356	HDR
contig11	1629151	1629382	231	HDR
contig11	1629281	1629395	114	HDR
contig11	1632762	1634306	1544	HDR
contig11	1633549	1633797	248	HDR
contig11	2015469	2017592	2123	HDR
contig11	2525285	2526038	753	HDR
contig11	2525676	2526460	784	HDR
contig11	2544004	2544004	89	INS
contig11	2557821	2559238	1417	HDR
contig11	2566778	2566843	65	HDR
contig11	2566790	2567534	744	HDR
contig11	2834018	2834202	184	HDR
contig11	2834044	2834152	108	HDR
contig11	2836206	2836343	137	HDR
contig11	2836254	2836560	306	HDR
contig11	2841953	2841994	41	HDR
contig11	2841971	2842147	176	HDR
contig11	3163795	3168078	4283	HDR
contig11	3168060	3168197	137	HDR
contig11	3243058	3243875	817	HDR
contig11	3296985	3297128	143	HDR
contig11	3297036	3297491	455	HDR
contig11	3365703	3365831	128	HDR
contig11	3365722	3365796	74	HDR
contig11	3407953	3411573	3620	HDR
contig11	3411072	3411164	92	HDR
contig11	3881866	3882352	486	HDR
contig11	3936145	3936217	72	HDR
contig11	3936206	3936280	74	HDR
contig11	3949542	3950638	1096	HDR
contig11	3950105	3950536	431	HDR
contig11	4284885	4285073	188	HDR
contig11	4284911	4284960	49	HDR
contig11	4330388	4330492	104	HDR
contig11	4330420	4330665	245	HDR
contig11	4724326	4724436	110	HDR
contig11	4724343	4724397	54	HDR
contig11	5188935	5189310	375	HDR
contig11	5189102	5190449	1347	HDR
contig11	5545520	5545588	68	HDR
contig11	5595208	5595400	192	HDR
contig11	5595208	5595795	587	HDR
contig11	5742486	5743092	606	HDR
contig11	5849389	5849389	TRANS	MJ
contig11	5853032	5853032	TRANS	MJ
contig110	176210	181173	4963	HDR
contig110	181164	181223	59	HDR
contig110	268401	268444	43	HDR
contig110	380188	380317	129	HDR
contig110	380188	380387	199	HDR
contig110	411594	412644	1050	HDR
contig110	412523	412602	79	HDR
contig110	418823	418888	65	HDR
contig110	418871	419001	130	HDR
contig110	469231	469358	127	HDR
contig110	491735	492723	988	HDR
contig110	492698	492891	193	HDR
contig110	579829	579829	139	INS
contig110	724453	724549	96	HDR
contig110	724542	724585	43	HDR
contig110	739312	739511	199	HDR
contig110	739340	739533	193	HDR
contig110	777232	777458	226	HDR
contig110	782510	782672	162	HDR
contig110	782533	782720	187	HDR
contig110	901926	902246	320	HDR
contig110	902066	902181	115	HDR
contig110	914610	914610	74	INS
contig110	1024158	1024481	323	HDR
contig110	1024314	1024480	166	HDR
contig110	1045074	1045209	135	HDR
contig110	1045102	1045102	52	INS
contig110	1079654	1079874	220	HDR
contig110	1079807	1079993	186	HDR
contig110	1082393	1082393	313	INS
contig110	1230676	1230676	70	INS
contig110	1234301	1234301	84	INS
contig110	1406527	1406706	179	HDR
contig110	1406552	1406801	249	HDR
contig110	1477809	1477855	46	HDR
contig110	1477847	1478346	499	HDR
contig110	1479319	1479945	626	HDR
contig110	1479647	1480105	458	HDR
contig110	1536245	1539492	3247	HDR
contig110	1538511	1538562	51	HDR
contig110	1540615	1543520	2905	HDR
contig110	1542464	1542593	129	HDR
contig110	1543500	1543650	150	HDR
contig110	1546014	1546071	57	HDR
contig110	1550994	1551137	143	HDR
contig110	1597309	1597309	100	INS
contig110	1648519	1648580	61	HDR
contig110	1648558	1648729	171	HDR
contig110	1703503	1703671	168	HDR
contig110	1703655	1703774	119	HDR
contig110	1746613	1746732	119	HDR
contig110	1746717	1746827	110	HDR
contig110	1822201	1823128	927	HDR
contig110	1888577	1888577	127	INS
contig110	1906399	1906877	478	HDR
contig110	1909029	1909172	143	HDR
contig110	1909080	1909183	103	HDR
contig110	1917830	1919055	1225	HDR
contig110	1922944	1923167	223	HDR
contig110	1923151	1923268	117	HDR
contig110	1932932	1932932	216	INS
contig110	2009386	2027344	17958	HDR
contig110	2015449	2015449	TRANS	MJ
contig110	2015470	2015665	195	HDR
contig110	2023970	2023970	TRANS	MJ
contig110	2023995	2024794	799	HDR
contig110	2028288	2028329	41	HDR
contig110	2030470	2030571	101	HDR
contig110	2030500	2030776	276	HDR
contig110	2031518	2031649	131	HDR
contig110	2031539	2031960	421	HDR
contig110	2082493	2083277	784	HDR
contig110	2082900	2083085	185	HDR
contig111	10693	10854	161	HDR
contig111	222843	222923	80	HDR
contig111	222858	222858	293	INS
contig111	473172	473792	620	HDR
contig111	473462	474819	1357	HDR
contig111	474922	475292	370	HDR
contig111	475122	475180	58	HDR
contig111	587165	587357	192	HDR
contig111	587192	587233	41	HDR
contig111	759849	760032	183	HDR
contig111	759875	760364	489	HDR
contig111	788764	789692	928	HDR
contig111	789208	789513	305	HDR
contig111	1214194	1214514	320	HDR
contig111	1214389	1214544	155	HDR
contig111	1381948	1382239	291	HDR
contig111	1382217	1382384	167	HDR
contig111	1464511	1468751	4240	HDR
contig111	1468724	1468934	210	HDR
contig111	1658829	1659273	444	HDR
contig111	1658865	1658994	129	HDR
contig111	1664076	1664296	220	HDR
contig111	1664278	1664405	127	HDR
contig111	1710276	1710419	143	DEL
contig111	1747310	1747674	364	HDR
contig111	1769538	1770378	840	HDR
contig111	1770363	1770476	113	HDR
contig111	1793839	1793973	134	HDR
contig111	1793886	1794205	319	HDR
contig111	1843099	1843487	388	HDR
contig111	1843273	1843406	133	HDR
contig111	1919050	1919164	114	HDR
contig111	1919139	1919223	84	HDR
contig111	1948563	1948775	212	HDR
contig111	1948590	1952865	4275	HDR
contig111	2030390	2030470	80	HDR
contig111	2030441	2030665	224	HDR
contig111	2047954	2048178	224	HDR
contig111	2047985	2048063	78	HDR
contig112	14482	14651	169	HDR
contig112	19714	19755	41	DEL
contig112	242203	243905	1702	HDR
contig112	243034	243091	57	HDR
contig112	244458	245009	551	HDR
contig112	245024	245186	162	HDR
contig112	251773	251988	215	HDR
contig112	257960	258256	296	HDR
contig112	258123	258216	93	HDR
contig112	321117	321211	94	HDR
contig112	321132	321335	203	HDR
contig112	325401	326019	618	HDR
contig112	326007	326092	85	HDR
contig112	460908	461485	577	HDR
contig112	461211	461344	133	HDR
contig112	474219	474261	42	HDR
contig112	483854	483971	117	HDR
contig112	483872	484566	694	HDR
contig112	535095	535350	255	HDR
contig112	535342	535392	50	HDR
contig112	572445	572521	76	HDR
contig112	572504	572579	75	HDR
contig112	618829	618922	93	HDR
contig112	618890	618961	71	HDR
contig112	621458	621567	109	HDR
contig112	621475	623332	1857	HDR
contig112	745299	745589	290	HDR
contig112	745459	745528	69	HDR
contig112	796767	796943	176	HDR
contig112	805946	806483	537	HDR
contig112	806229	806932	703	HDR
contig112	820941	821067	126	HDR
contig112	820992	821213	221	HDR
contig112	902043	902089	46	HDR
contig112	902052	902110	58	HDR
contig112	987898	988002	104	HDR
contig112	987982	988130	148	HDR
contig112	1016674	1016802	128	HDR
contig112	1016718	1016809	91	HDR
contig112	1016886	1016886	68	INS
contig112	1037999	1038042	43	HDR
contig112	1065561	1065853	292	HDR
contig112	1065687	1065835	148	HDR
contig112	1067327	1067474	147	HDR
contig112	1067415	1068029	614	HDR
contig112	1136065	1140880	4815	HDR
contig112	1171714	1171767	53	HDR
contig112	1324410	1325109	699	HDR
contig112	1344508	1344683	175	HDR
contig112	1344610	1344767	157	HDR
contig112	1412968	1413092	124	HDR
contig112	1413081	1413159	78	HDR
contig112	1439691	1439867	176	HDR
contig112	1439716	1439770	54	HDR
contig112	1441372	1441415	43	HDR
contig112	1517296	1518147	851	HDR
contig112	1517701	1518261	560	HDR
contig112	1660760	1661813	1053	HDR
contig112	1661806	1661847	41	HDR
contig112	1713254	1713254	62	INS
contig112	1738656	1738742	86	HDR
contig112	1738731	1738811	80	HDR
contig112	1825017	1836563	11546	HDR
contig112	1828571	1828614	43	HDR
contig112	1836628	1836793	165	HDR
contig112	1938524	1938524	214	INS
contig112	1938626	1938626	47	INS
contig112	1940554	1940771	217	HDR
contig112	1940584	1940862	278	HDR
contig112	1991771	1992133	362	HDR
contig112	2015447	2015665	218	HDR
contig112	2015481	2015481	146	INS
contig112	2025379	2025486	107	HDR
contig112	2050470	2051058	588	HDR
contig113	801005	801066	61	HDR
contig113	801049	801255	206	HDR
contig113	1036681	1036735	54	HDR
contig113	1038814	1039982	1168	HDR
contig113	1039378	1039605	227	HDR
contig113	1215318	1215394	76	HDR
contig113	1215336	1215399	63	HDR
contig113	1350759	1350833	74	HDR
contig113	1350811	1351712	901	HDR
contig113	1361195	1369350	8155	HDR
contig113	1443944	1444154	210	HDR
contig113	1443973	1444129	156	HDR
contig113	1456435	1456595	160	HDR
contig113	1512455	1513181	726	HDR
contig113	1513172	1513235	63	HDR
contig113	1517860	1517860	249	INS
contig113	1583864	1584130	266	HDR
contig113	1584013	1584165	152	HDR
contig113	1634094	1634251	157	HDR
contig113	1634117	1642403	8286	HDR
contig113	1655526	1655723	197	HDR
contig113	1655553	1656979	1426	HDR
contig113	1657773	1658149	376	HDR
contig113	1658123	1658325	202	HDR
contig113	1661143	1662058	915	HDR
contig113	1661580	1662252	672	HDR
contig113	1666798	1666928	130	HDR
contig113	1728592	1728678	86	HDR
contig113	1728617	1728687	70	HDR
contig113	1862391	1862710	319	DEL
contig113	1863471	1863471	67	INS
contig113	1886634	1886634	73	INS
contig113	1887142	1887142	243	INS
contig113	1893248	1893344	96	HDR
contig113	1893276	1893843	567	HDR
contig113	1894912	1895020	108	HDR
contig113	1901654	1901709	55	HDR
contig113	1901696	1901755	59	HDR
contig113	1939885	1939885	107	INS
contig113	1955717	1956130	413	HDR
contig113	1955938	1956443	505	HDR
contig113	1964500	1964566	66	HDR
contig113	1964548	1965549	1001	HDR
contig113	1994357	1994486	129	HDR
contig113	1994376	1994470	94	HDR
contig113	2045143	2048321	3178	HDR
contig114	100027	100237	210	HDR
contig114	322598	322719	121	HDR
contig114	322616	322809	193	HDR
contig114	347488	347672	184	HDR
contig114	347560	347609	49	HDR
contig114	349097	349835	738	HDR
contig114	487511	487642	131	HDR
contig114	487613	487838	225	HDR
contig114	489142	489326	184	HDR
contig114	489249	489846	597	HDR
contig114	1047661	1047826	165	HDR
contig114	1047688	1047770	82	HDR
contig114	1166111	1166311	200	HDR
contig114	1166226	1166417	191	HDR
contig114	1228924	1229018	94	HDR
contig114	1229017	1229122	105	HDR
contig114	1285275	1285405	130	HDR
contig114	1285407	1285482	75	HDR
contig114	1344593	1349895	5302	HDR
contig114	1352295	1352721	426	HDR
contig114	1352455	1352680	225	HDR
contig114	1440572	1440682	110	HDR
contig114	1440589	1441246	657	HDR
contig114	1443860	1443960	100	HDR
contig114	1443890	1444634	744	HDR
contig114	1517491	1517580	89	HDR
contig114	1521930	1522023	93	HDR
contig114	1521991	1522034	43	HDR
contig114	1522546	1523041	495	HDR
contig114	1527952	1528214	262	HDR
contig114	1528011	1528144	133	HDR
contig114	1529240	1529320	80	HDR
contig114	1529260	1530727	1467	HDR
contig114	1549412	1549613	201	HDR
contig114	1549503	1549616	113	HDR
contig114	1556304	1556304	61	INS
contig114	1598810	1598934	124	HDR
contig114	1598829	1598926	97	HDR
contig114	1731444	1731587	143	HDR
contig114	1745263	1745570	307	HDR
contig114	1745396	1745449	53	HDR
contig114	1781229	1781846	617	HDR
contig114	1781818	1782039	221	HDR
contig114	1902220	1902262	42	HDR
contig114	1902229	1902406	177	HDR
contig114	1969464	1969630	166	HDR
contig114	1969488	1969655	167	HDR
contig114	1977504	1977685	181	HDR
contig114	1982236	1982397	161	HDR
contig114	1982372	1982569	197	HDR
contig114	1997363	1999095	1732	HDR
contig114	1997519	1997611	92	HDR
contig114	2024289	2025164	875	HDR
contig114	2024292	2024377	85	HDR
contig115	18287	18384	97	HDR
contig115	18367	18493	126	HDR
contig115	42060	42435	375	HDR
contig115	42262	42559	297	HDR
contig115	89062	89104	42	HDR
contig115	89095	89157	62	HDR
contig115	165965	166093	128	HDR
contig115	165966	166172	206	HDR
contig115	169998	171956	1958	HDR
contig115	181437	181553	116	HDR
contig115	181455	181624	169	HDR
contig115	218416	226683	8267	HDR
contig115	220295	220734	439	HDR
contig115	225134	225308	174	HDR
contig115	343994	344084	90	HDR
contig115	344054	344100	46	HDR
contig115	630247	634088	3841	HDR
contig115	631864	632035	171	HDR
contig115	693025	693109	84	HDR
contig115	693031	693092	61	HDR
contig115	778732	778920	188	HDR
contig115	778841	782404	3563	HDR
contig115	803209	804639	1430	HDR
contig115	991477	991632	155	HDR
contig115	991569	991689	120	HDR
contig115	1000724	1000724	133	INS
contig115	1130876	1131075	199	HDR
contig115	1131053	1131220	167	HDR
contig115	1133089	1133416	327	HDR
contig115	1133182	1133367	185	HDR
contig115	1174169	1174396	227	HDR
contig115	1174200	1179007	4807	HDR
contig115	1211877	1211877	42	INS
contig115	1238106	1238389	283	HDR
contig115	1238262	1238751	489	HDR
contig115	1288915	1289090	175	HDR
contig115	1416772	1416819	47	HDR
contig115	1416804	1416915	111	HDR
contig115	1422482	1422620	138	HDR
contig115	1425111	1426535	1424	HDR
contig115	1425461	1425655	194	HDR
contig115	1604681	1604681	442	INS
contig115	1606269	1606601	332	DEL
contig115	1702048	1702256	208	HDR
contig115	1702076	1702076	646	INS
contig115	1711341	1711452	111	HDR
contig115	1857914	1858738	824	HDR
contig115	1858439	1858602	163	HDR
contig115	1947417	1947624	207	HDR
contig115	1947446	1947563	117	HDR
contig115	1968369	1968533	164	HDR
contig115	1975117	1975303	186	HDR
contig115	1975124	1975254	130	HDR
contig115	2014993	2038535	23542	HDR
contig115	2015141	2015198	57	HDR
contig116	48148	48661	513	HDR
contig116	48644	48769	125	HDR
contig116	297978	307982	10004	HDR
contig116	298128	298216	88	HDR
contig116	317144	317201	57	HDR
contig116	317187	317337	150	HDR
contig116	366741	367068	327	HDR
contig116	366990	367184	194	HDR
contig116	383741	383893	152	HDR
contig116	383763	384741	978	HDR
contig116	434899	434941	42	HDR
contig116	435649	435649	60	INS
contig116	514422	514563	141	HDR
contig116	514443	514552	109	HDR
contig116	532645	532645	68	INS
contig116	540371	540465	94	HDR
contig116	540386	540450	64	HDR
contig116	558102	558301	199	HDR
contig116	558130	558258	128	HDR
contig116	665161	665210	49	HDR
contig116	894590	895236	646	HDR
contig116	894928	895129	201	HDR
contig116	899135	899244	109	HDR
contig116	899152	900875	1723	HDR
contig116	1014725	1015070	345	HDR
contig116	1317043	1317093	50	HDR
contig116	1317067	1317268	201	HDR
contig116	1544627	1544794	167	HDR
contig116	1548952	1549118	166	HDR
contig116	1548961	1549631	670	HDR
contig116	1553581	1553958	377	HDR
contig116	1553784	1553848	64	HDR
contig116	1558177	1558305	128	HDR
contig116	1558196	1558565	369	HDR
contig116	1559278	1560134	856	HDR
contig116	1559686	1559990	304	HDR
contig116	1682120	1744134	62015	DEL
contig116	1697912	1698083	171	HDR
contig116	1701914	1702125	211	HDR
contig116	1703038	1703093	55	HDR
contig116	1725189	1725378	189	HDR
contig116	1735069	1735168	99	HDR
contig116	1748949	1751514	2565	HDR
contig116	1751333	1751553	220	HDR
contig116	1873211	1877336	4125	HDR
contig116	1875288	1875490	202	HDR
contig117	7384	7547	163	HDR
contig117	318919	325131	6212	HDR
contig117	324737	324862	125	HDR
contig117	685563	686616	1053	HDR
contig117	686608	686658	50	HDR
contig117	1042244	1042470	226	HDR
contig117	1042275	1042468	193	HDR
contig117	1154879	1154879	619	INS
contig117	1204272	1205958	1686	HDR
contig117	1204813	1204883	70	HDR
contig117	1381999	1382136	137	HDR
contig117	1382019	1383394	1375	HDR
contig117	1387809	1388097	288	DEL
contig117	1387819	1388033	214	HDR
contig117	1392140	1393236	1096	HDR
contig117	1443853	1443853	80	INS
contig117	1446628	1446678	50	HDR
contig117	1519829	1520580	751	HDR
contig117	1520347	1520518	171	HDR
contig117	1522313	1522378	65	HDR
contig117	1522325	1522751	426	HDR
contig117	1600986	1600986	297	INS
contig117	1869411	1874475	5064	HDR
contig117	1875637	1875766	129	HDR
contig117	1971790	1971875	85	HDR
contig117	1971804	1972437	633	HDR
contig117	1973643	1973705	62	HDR
contig118	9188	9289	101	HDR
contig118	9253	9811	558	HDR
contig118	10143	10307	164	HDR
contig118	83338	83495	157	HDR
contig118	83361	84033	672	HDR
contig118	85887	92063	6176	HDR
contig118	418155	418707	552	HDR
contig118	660596	660667	71	HDR
contig118	780911	781067	156	DEL
contig118	782742	782854	112	HDR
contig118	782755	782755	340	INS
contig118	782886	783173	287	HDR
contig118	783044	783091	47	HDR
contig118	926397	926607	210	HDR
contig118	926426	926522	96	HDR
contig118	1430354	1430554	200	HDR
contig118	1430382	1430426	44	HDR
contig118	1476253	1476372	119	HDR
contig118	1476271	1476356	85	HDR
contig118	1595742	1595918	176	HDR
contig118	1595896	1596063	167	HDR
contig118	1824457	1824521	64	HDR
contig118	1824504	1824570	66	HDR
contig118	1831980	1832087	107	HDR
contig118	1831997	1832324	327	HDR
contig118	1832977	1833234	257	HDR
contig118	1833120	1834093	973	HDR
contig118	1987047	1987515	468	HDR
contig118	1987261	1987355	94	HDR
contig119	10522	11004	482	HDR
contig119	10743	11632	889	HDR
contig119	148503	148621	118	HDR
contig119	148503	148629	126	HDR
contig119	157364	157493	129	HDR
contig119	157471	157650	179	HDR
contig119	167744	168059	315	HDR
contig119	167916	168128	212	HDR
contig119	177988	178164	176	HDR
contig119	178056	178813	757	HDR
contig119	181070	181070	105	INS
contig119	188255	188509	254	HDR
contig119	188397	189055	658	HDR
contig119	243320	243780	460	HDR
contig119	245003	261118	16115	HDR
contig119	257815	258474	659	HDR
contig119	276349	276627	278	HDR
contig119	341536	342962	1426	HDR
contig119	344908	349359	4451	HDR
contig119	348166	348276	110	HDR
contig119	356823	358316	1484	INS
contig119	357491	357642	151	HDR
contig119	360777	361299	522	HDR
contig119	361018	367243	6225	HDR
contig119	381852	381966	114	HDR
contig119	452914	453004	90	HDR
contig119	452929	458054	5125	HDR
contig119	519921	520073	152	HDR
contig119	519942	520652	710	HDR
contig119	527846	528275	429	HDR
contig119	528075	528145	70	HDR
contig119	598741	598932	191	HDR
contig119	598802	598861	59	HDR
contig119	707332	711215	3883	HDR
contig119	708622	708724	102	HDR
contig119	716181	717904	1723	HDR
contig119	717825	718032	207	HDR
contig119	791838	791989	151	HDR
contig119	791840	792002	162	HDR
contig119	826640	826786	146	HDR
contig119	826686	826750	64	HDR
contig119	1036971	1037467	496	HDR
contig119	1037234	1038113	879	HDR
contig119	1056536	1056591	55	HDR
contig119	1056543	1056632	89	HDR
contig119	1057976	1058301	325	HDR
contig119	1058098	1058144	46	HDR
contig119	1096608	1096652	44	HDR
contig119	1096645	1097506	861	HDR
contig119	1102650	1102650	43	INS
contig119	1236826	1236914	88	HDR
contig119	1236886	1237107	221	HDR
contig119	1286906	1287017	111	HDR
contig119	1286923	1287241	318	HDR
contig119	1287753	1288333	580	HDR
contig119	1288007	1288220	213	HDR
contig119	1374025	1380468	6443	HDR
contig119	1378191	1378285	94	HDR
contig119	1392607	1392655	48	HDR
contig119	1392617	1392682	65	HDR
contig119	1417075	1417426	351	HDR
contig119	1417230	1417328	98	HDR
contig119	1441714	1442209	495	HDR
contig119	1446238	1446430	192	HDR
contig119	1446314	1446360	46	HDR
contig119	1541495	1541725	230	HDR
contig119	1541526	1541631	105	HDR
contig119	1593068	1593259	191	HDR
contig119	1593095	1593678	583	HDR
contig119	1619960	1620094	134	HDR
contig119	1620007	1620064	57	HDR
contig119	1716662	1716711	49	HDR
contig119	1850190	1851383	1193	HDR
contig119	1850801	1853130	2329	HDR
contig119	1902810	1903034	224	HDR
contig119	1902840	1902840	411	INS
contig119	1927160	1927807	647	HDR
contig119	1927498	1927600	102	HDR
contig119	1936087	1937155	1068	HDR
contig12	71210	71393	183	HDR
contig12	71330	71507	177	HDR
contig12	75458	75635	177	HDR
contig12	75483	75707	224	HDR
contig12	181128	181274	146	HDR
contig12	181263	181338	75	HDR
contig12	263738	263957	219	HDR
contig12	263772	263849	77	HDR
contig12	410369	410493	124	HDR
contig12	520750	528876	8126	HDR
contig12	528854	529025	171	HDR
contig12	613887	615124	1237	HDR
contig12	615108	615221	113	HDR
contig12	682271	690202	7931	HDR
contig12	690100	690268	168	HDR
contig12	703245	703357	112	HDR
contig12	703262	703315	53	HDR
contig12	732266	733923	1657	HDR
contig12	733914	733972	58	HDR
contig12	964770	965729	959	HDR
contig12	965603	965771	168	HDR
contig12	972286	972342	56	HDR
contig12	972329	972999	670	HDR
contig12	1030254	1030382	128	HDR
contig12	1030298	1030439	141	HDR
contig12	1040318	1040405	87	HDR
contig12	1040341	1040393	52	HDR
contig12	1051709	1051785	76	HDR
contig12	1055183	1055390	207	HDR
contig12	1055301	1057065	1764	HDR
contig12	1057774	1058516	742	HDR
contig12	1057816	1057929	113	HDR
contig12	1072328	1072374	46	HDR
contig12	1133910	1133965	55	HDR
contig12	1133936	1134115	179	HDR
contig12	1174388	1175627	1239	HDR
contig12	1175022	1175332	310	HDR
contig12	1184658	1184860	202	HDR
contig12	1349893	1349969	76	HDR
contig12	1536760	1538660	1900	HDR
contig12	1620846	1620915	69	HDR
contig12	1620858	1621225	367	HDR
contig12	1644918	1644973	55	HDR
contig12	1644948	1645049	101	HDR
contig12	1725210	1731910	6700	HDR
contig12	1731728	1731824	96	HDR
contig12	1802956	1808502	5546	HDR
contig12	1809430	1810069	639	HDR
contig12	1809999	1810124	125	HDR
contig12	1824208	1826194	1986	HDR
contig12	1824426	1824471	45	HDR
contig12	1825809	1825975	166	HDR
contig12	1945034	1948734	3700	DEL
contig12	1945036	1945140	104	HDR
contig12	2048350	2048397	47	HDR
contig12	2048388	2048874	486	HDR
contig12	2067946	2068099	153	HDR
contig12	2068073	2068274	201	HDR
contig12	2075838	2076100	262	HDR
contig12	2075984	2076921	937	HDR
contig12	2177604	2177695	91	HDR
contig12	2177664	2177706	42	HDR
contig12	2189488	2190023	535	HDR
contig12	2189565	2189741	176	HDR
contig12	2194018	2195193	1175	HDR
contig12	2194620	2194665	45	HDR
contig12	2202501	2203855	1354	HDR
contig12	2203193	2203340	147	HDR
contig12	2250388	2250752	364	HDR
contig12	2250527	2250645	118	HDR
contig12	2453394	2457887	4493	HDR
contig12	2457878	2457940	62	HDR
contig12	2863179	2863300	121	HDR
contig12	2863254	2863451	197	HDR
contig12	2946735	2946866	131	HDR
contig12	2946780	2946899	119	HDR
contig12	2994271	2994323	52	HDR
contig12	2994277	2994387	110	HDR
contig12	3008112	3008161	49	HDR
contig12	3024384	3025306	922	HDR
contig12	3078086	3078261	175	HDR
contig12	3078110	3078750	640	HDR
contig12	3093074	3094255	1181	HDR
contig12	3094161	3094279	118	HDR
contig12	3116924	3117260	336	HDR
contig12	3117243	3117366	123	HDR
contig12	3140941	3145756	4815	HDR
contig12	3141090	3141272	182	HDR
contig12	3145497	3145665	168	HDR
contig12	3172740	3172794	54	HDR
contig12	3172786	3172839	53	HDR
contig12	3258972	3258972	73	INS
contig12	3276274	3276274	81	INS
contig12	3292730	3292849	119	HDR
contig12	3292748	3292833	85	HDR
contig12	3323368	3323368	51	INS
contig12	3425395	3425490	95	HDR
contig12	3425410	3425474	64	HDR
contig12	3458753	3458917	164	HDR
contig12	3458776	3458851	75	HDR
contig12	3489592	3496015	6423	HDR
contig12	3492156	3493112	956	HDR
contig12	3492854	3493058	204	HDR
contig12	3688881	3689709	828	HDR
contig12	3689310	3689376	66	HDR
contig12	3690259	3690309	50	HDR
contig12	3690287	3690458	171	HDR
contig12	3692128	3692347	219	HDR
contig12	3692158	3692399	241	HDR
contig12	3717343	3717395	52	HDR
contig12	3717353	3717463	110	HDR
contig12	3748729	3748958	229	HDR
contig12	3748759	3748962	203	HDR
contig12	3780676	3780730	54	HDR
contig12	3780686	3782426	1740	HDR
contig12	3835822	3836236	414	HDR
contig12	3845026	3845918	892	HDR
contig12	3845820	3845948	128	HDR
contig12	3845990	3846036	46	DEL
contig12	3850140	3852142	2002	HDR
contig12	3851491	3851703	212	HDR
contig12	3856372	3857544	1172	HDR
contig12	3856938	3856990	52	HDR
contig12	3937805	3937976	171	HDR
contig12	3937828	3938159	331	HDR
contig12	4101109	4101326	217	HDR
contig12	4321239	4321520	281	HDR
contig12	4321505	4321614	109	HDR
contig12	4384930	4385241	311	HDR
contig12	4386150	4386862	712	HDR
contig12	4386833	4387057	224	HDR
contig12	4424437	4424437	53	INS
contig12	4424466	4424466	224	INS
contig12	4491991	4492056	65	HDR
contig12	4492003	4492288	285	HDR
contig12	4496203	4496700	498	DEL
contig12	4496506	4496981	475	HDR
contig12	4504674	4504723	49	HDR
contig12	4504678	4504723	45	HDR
contig12	4505540	4505608	68	HDR
contig12	4505552	4505782	230	HDR
contig12	4508370	4508492	122	HDR
contig12	4508388	4508509	121	HDR
contig12	4538977	4538977	58	INS
contig12	4608479	4608594	115	HDR
contig12	4608497	4608726	229	HDR
contig12	4662632	4662699	67	HDR
contig12	4662645	4662690	45	HDR
contig12	5259275	5259324	49	DEL
contig12	5452527	5452693	166	HDR
contig12	5452548	5452548	701	INS
contig12	5526976	5527017	41	DEL
contig120	37848	37927	79	HDR
contig120	37902	37944	42	HDR
contig120	38879	39042	163	HDR
contig120	38940	40621	1681	HDR
contig120	120932	122924	1992	HDR
contig120	121539	121743	204	HDR
contig120	144389	144561	172	HDR
contig120	144413	144582	169	HDR
contig120	189265	189833	568	HDR
contig120	350252	350481	229	HDR
contig120	350283	350347	64	HDR
contig120	410964	411595	631	HDR
contig120	411572	411746	174	HDR
contig120	518260	519091	831	HDR
contig120	518655	518728	73	HDR
contig120	653489	653578	89	HDR
contig120	653548	653986	438	HDR
contig120	670316	676909	6593	DEL
contig120	680740	681121	381	HDR
contig120	681066	681246	180	HDR
contig120	742436	742478	42	HDR
contig120	742441	742557	116	HDR
contig120	910688	910740	52	HDR
contig120	910729	910795	66	HDR
contig120	919563	919563	103	INS
contig120	991979	992940	961	HDR
contig120	992660	992710	50	HDR
contig120	1196186	1196235	49	HDR
contig120	1196214	1196378	164	HDR
contig120	1363348	1363389	41	HDR
contig120	1472690	1472743	53	HDR
contig120	1709352	1709470	118	HDR
contig120	1709370	1718313	8943	HDR
contig120	1719298	1719456	158	HDR
contig120	1719357	1719582	225	HDR
contig120	1763811	1763852	41	HDR
contig120	1763841	1763919	78	HDR
contig120	1774406	1774985	579	HDR
contig120	1774706	1774869	163	HDR
contig120	1799236	1799289	53	HDR
contig120	1916908	1916973	65	HDR
contig120	1916952	1917115	163	HDR
contig120	1961098	1961098	56	INS
contig121	33857	33955	98	HDR
contig121	270621	270821	200	HDR
contig121	270736	270799	63	HDR
contig121	338126	338523	397	HDR
contig121	360953	361788	835	HDR
contig121	408614	408657	43	HDR
contig121	408615	410187	1572	HDR
contig121	425196	425415	219	HDR
contig121	425217	425258	41	HDR
contig121	499275	502778	3496	INS
contig121	501211	501304	93	HDR
contig121	514664	514868	204	HDR
contig121	514746	515338	592	HDR
contig121	557422	557843	421	HDR
contig121	583547	583776	229	HDR
contig121	583676	584044	368	HDR
contig121	768284	768871	587	HDR
contig121	768300	768471	171	HDR
contig121	881268	882568	1300	HDR
contig121	882562	882612	50	HDR
contig121	976612	976868	256	HDR
contig121	992196	992196	27356	INS
contig121	992222	992855	633	HDR
contig121	1033856	1034031	175	HDR
contig121	1033882	1033961	79	HDR
contig121	1044748	1044834	86	HDR
contig121	1044803	1044921	118	HDR
contig121	1144022	1144144	122	HDR
contig121	1144111	1144205	94	HDR
contig121	1148532	1148573	41	HDR
contig121	1148532	1148684	152	HDR
contig121	1154448	1154902	454	HDR
contig121	1154895	1154937	42	HDR
contig121	1302287	1302462	175	HDR
contig121	1302315	1304852	2537	HDR
contig121	1337896	1340805	2909	HDR
contig121	1338193	1338414	221	HDR
contig121	1341564	1342673	1109	HDR
contig121	1342098	1342199	101	HDR
contig121	1343392	1343751	359	HDR
contig121	1343736	1343847	111	HDR
contig121	1346889	1348515	1626	HDR
contig121	1347500	1347567	67	HDR
contig121	1353540	1359256	5716	HDR
contig121	1356542	1356624	82	HDR
contig121	1358802	1358898	96	HDR
contig121	1362708	1385460	22752	HDR
contig121	1368550	1368625	75	HDR
contig121	1381422	1381509	87	HDR
contig121	1383571	1383658	87	HDR
contig121	1460872	1460872	123	INS
contig121	1576175	1576343	168	HDR
contig121	1576217	1576363	146	HDR
contig121	1723670	1723860	190	HDR
contig121	1723843	1723967	124	HDR
contig121	1906785	1907134	349	HDR
contig121	1906974	1907412	438	HDR
contig121	1951515	1951678	163	HDR
contig122	21223	21532	309	HDR
contig122	21525	21568	43	HDR
contig122	27991	28093	102	HDR
contig122	28076	28202	126	HDR
contig122	30568	30662	94	HDR
contig122	30574	34363	3789	HDR
contig122	140614	140819	205	HDR
contig122	140642	141114	472	HDR
contig122	244413	244466	53	HDR
contig122	618056	622295	4239	HDR
contig122	883044	883099	55	HDR
contig122	883051	883962	911	HDR
contig122	1093257	1093841	584	HDR
contig122	1093823	1093955	132	HDR
contig122	1112443	1112820	377	HDR
contig122	1112731	1112894	163	HDR
contig122	1117426	1117504	78	HDR
contig122	1117496	1117542	46	HDR
contig122	1198517	1198582	65	HDR
contig122	1198572	1198637	65	HDR
contig122	1219970	1220192	222	HDR
contig122	1220096	1220466	370	HDR
contig122	1518305	1518851	546	HDR
contig122	1518593	1518764	171	HDR
contig122	1574802	1575061	259	HDR
contig122	1576213	1576300	87	HDR
contig122	1576227	1576399	172	HDR
contig122	1578174	1578310	136	HDR
contig122	1812032	1812137	105	HDR
contig122	1812122	1812235	113	HDR
contig122	1834519	1834704	185	HDR
contig122	1834545	1834687	142	HDR
contig123	263912	263966	54	HDR
contig123	263954	264976	1022	HDR
contig123	290379	290632	253	HDR
contig123	290485	290680	195	HDR
contig123	307477	307574	97	HDR
contig123	307564	307632	68	HDR
contig123	310787	310871	84	HDR
contig123	679222	679449	227	HDR
contig123	679315	679371	56	HDR
contig123	687692	687742	50	HDR
contig123	687733	687789	56	HDR
contig123	694754	699578	4824	HDR
contig123	697146	697213	67	HDR
contig123	704638	709720	5082	HDR
contig123	732714	733524	810	HDR
contig123	769040	787823	18783	HDR
contig123	781985	782079	94	HDR
contig123	822903	823103	200	HDR
contig123	822931	823483	552	HDR
contig123	823836	824148	312	DEL
contig123	824120	824349	229	HDR
contig123	828430	828683	253	HDR
contig123	828668	828774	106	HDR
contig123	869392	869611	219	HDR
contig123	869422	869565	143	HDR
contig123	1012565	1013310	745	HDR
contig123	1089291	1089385	94	HDR
contig123	1089356	1089580	224	HDR
contig123	1146181	1146506	325	HDR
contig123	1146323	1153060	6737	HDR
contig123	1151389	1153191	1802	HDR
contig123	1152270	1152330	60	HDR
contig123	1154759	1156662	1903	HDR
contig123	1154830	1155044	214	HDR
contig123	1611447	1611674	227	HDR
contig123	1611478	1611616	138	HDR
contig123	1630835	1631030	195	HDR
contig123	1681656	1681656	184	INS
contig123	1708457	1709899	1442	HDR
contig123	1789423	1791537	2114	HDR
contig123	1789432	1789566	134	HDR
contig123	1791307	1791437	130	HDR
contig123	1791848	1791848	51	INS
contig123	1843634	1843775	141	HDR
contig123	1847626	1847939	313	HDR
contig123	1847762	1848088	326	HDR
contig123	1848882	1849556	674	HDR
contig123	1852483	1852483	71	INS
contig123	1854356	1854356	528	INS
contig124	60858	61017	159	HDR
contig124	60999	61136	137	HDR
contig124	666680	666897	217	HDR
contig124	666803	666859	56	HDR
contig124	740490	740682	192	HDR
contig124	740601	741878	1277	HDR
contig124	742400	743371	971	HDR
contig124	742494	742582	88	HDR
contig124	748339	748402	63	HDR
contig124	748356	748441	85	HDR
contig124	1045462	1047342	1880	HDR
contig124	1047189	1047327	138	HDR
contig124	1095485	1095544	59	DEL
contig124	1487539	1487647	108	HDR
contig124	1487556	1487645	89	HDR
contig125	15592	15728	136	HDR
contig125	15612	15670	58	HDR
contig125	213318	215117	1799	HDR
contig125	556515	556704	189	HDR
contig125	556619	556848	229	HDR
contig125	559809	560845	1036	HDR
contig125	833699	834060	361	HDR
contig125	833869	833977	108	HDR
contig125	1276108	1278186	2078	HDR
contig125	1277966	1278092	126	HDR
contig125	1493609	1493685	76	HDR
contig125	1493677	1493730	53	HDR
contig125	1630874	1631035	161	HDR
contig125	1631028	1631072	44	HDR
contig125	1727656	1727753	97	HDR
contig125	1915713	1915811	98	HDR
contig125	1915777	1916603	826	HDR
contig126	10260	10689	429	HDR
contig126	10310	10509	199	HDR
contig126	14645	14758	113	HDR
contig126	38051	38841	790	HDR
contig126	38813	39029	216	HDR
contig126	67442	67569	127	HDR
contig126	67461	68361	900	HDR
contig126	100104	101486	1382	HDR
contig126	100589	100771	182	HDR
contig126	117951	118023	72	HDR
contig126	118002	119183	1181	HDR
contig126	165476	165577	101	HDR
contig126	324426	324475	49	HDR
contig126	324436	324704	268	HDR
contig126	332934	333142	208	HDR
contig126	333131	333208	77	HDR
contig126	373261	373343	82	HDR
contig126	402256	402365	109	HDR
contig126	402290	402472	182	HDR
contig126	408361	408522	161	HDR
contig126	408421	408646	225	HDR
contig126	411121	413936	2815	HDR
contig126	411974	412037	63	HDR
contig126	473849	473945	96	HDR
contig126	473934	474012	78	HDR
contig126	526009	527323	1314	HDR
contig126	526034	526170	136	HDR
contig126	539436	545925	6489	HDR
contig126	539512	539577	65	HDR
contig126	543254	543421	167	HDR
contig126	806563	808188	1625	HDR
contig126	808155	808375	220	HDR
contig126	862763	863014	251	HDR
contig126	875724	875821	97	DEL
contig126	875729	875826	97	HDR
contig126	948171	948221	50	HDR
contig126	948181	948309	128	HDR
contig126	1054685	1054828	143	HDR
contig126	1054706	1054820	114	HDR
contig126	1213550	1213600	50	HDR
contig126	1213577	1213577	291	INS
contig126	1282045	1282206	161	HDR
contig126	1282068	1282244	176	HDR
contig126	1318827	1320062	1235	HDR
contig126	1319926	1320031	105	HDR
contig126	1384825	1385768	943	HDR
contig126	1385311	1385964	653	HDR
contig126	1388587	1388785	198	DEL
contig126	1388775	1388840	65	HDR
contig126	1406246	1406522	276	HDR
contig126	1406399	1406548	149	HDR
contig126	1579810	1579969	159	HDR
contig126	1656580	1656735	155	HDR
contig126	1656716	1656861	145	HDR
contig126	1827009	1827009	476	INS
contig126	1853390	1853483	93	HDR
contig126	1853405	1853555	150	HDR
contig126	1875053	1875053	62	INS
contig127	148537	148589	52	HDR
contig127	148567	148738	171	HDR
contig127	298019	298226	207	HDR
contig127	298048	298454	406	HDR
contig127	298921	299150	230	DEL
contig127	299073	299525	452	HDR
contig127	303911	304066	155	HDR
contig127	304003	304068	65	HDR
contig127	317369	317501	132	HDR
contig127	317478	317654	176	HDR
contig127	389913	395400	5487	HDR
contig127	392579	392731	152	HDR
contig127	553735	553777	42	HDR
contig127	556534	556726	192	HDR
contig127	556561	556937	376	HDR
contig127	569299	569505	206	HDR
contig127	569417	569498	81	HDR
contig127	573085	573085	143	INS
contig127	642806	643114	308	HDR
contig127	643091	643265	174	HDR
contig127	668197	668331	134	HDR
contig127	668244	668540	296	HDR
contig127	768372	769673	1301	HDR
contig127	769037	769813	776	HDR
contig127	858951	858951	140	INS
contig127	860458	860576	118	HDR
contig127	860563	860658	95	HDR
contig127	984767	984889	122	HDR
contig127	1013862	1013992	130	HDR
contig127	1013970	1014141	171	HDR
contig127	1029868	1029934	66	HDR
contig127	1029881	1030219	338	HDR
contig127	1075120	1075324	204	HDR
contig127	1075148	1075385	237	HDR
contig127	1138690	1138760	70	HDR
contig127	1138702	1138798	96	HDR
contig127	1159862	1161506	1644	HDR
contig127	1173293	1173454	161	HDR
contig127	1173316	1173515	199	HDR
contig127	1280835	1280947	112	HDR
contig127	1280852	1281139	287	HDR
contig127	1286484	1286954	470	HDR
contig127	1286699	1286858	159	HDR
contig127	1343413	1345572	2159	HDR
contig127	1381368	1381866	498	HDR
contig127	1381851	1381961	110	HDR
contig127	1406478	1406545	67	HDR
contig127	1472841	1474903	2062	HDR
contig127	1474780	1474839	59	HDR
contig127	1533533	1536534	3001	HDR
contig127	1563881	1565941	2060	HDR
contig127	1574102	1574149	47	HDR
contig127	1584892	1585081	189	HDR
contig127	1585020	1585161	141	HDR
contig127	1610112	1610178	66	HDR
contig127	1610125	1610436	311	HDR
contig127	1659181	1659290	109	HDR
contig127	1659198	1660244	1046	HDR
contig127	1688208	1688314	106	HDR
contig127	1728768	1728885	117	HDR
contig127	1728786	1730638	1852	HDR
contig127	1745227	1745367	140	HDR
contig127	1745248	1745307	59	HDR
contig127	1819660	1820136	476	HDR
[truncated: 18,879 more rows]

## Sheet: Supplementary Data 8
Supplementary Data 8: Statistics for CSE breakages and overlaps with BioNano conflicts in A. oxysepala
CSE breakpoint detected by CRAQ		Number of clipped-reads	Local coverage	Conflict regions in optical mapping
contig102	797205	1	1	contig102	759975-8041143
contig103	5273	5	5	*	*
contig107	14313	27	31	contig107	98-14643
contig108	304362	1	1	contig108	297955-304562
contig11	1051386	17	19	contig11	1044571-1072310
contig111	671944	1	1	contig111	665562-681908
contig116	123462	1	1	contig116	119760-131263
contig116	786166	10	15	contig116	776696-803142
contig11	6975	2	2	*	*
contig120	561680	3	3	*	*
contig121	547886	1	1	contig121	537257-554715
contig122	524913	1	1	*	*
contig123	19134	1	1	contig123	19130-38459
contig126	6792	1	1	*	*
contig128	18740	3	2	contig128	934-17987
contig13	3721900	8	10	contig13	3721016-3728998
contig135	528562	1	1	contig135	516579-546253
contig13	6892877	10	10	contig13	6887810-6896532
contig137	13963	1	1	contig137	380-70945
contig138	8643	3	2	*	*
contig143	40422	4	5	contig143	40402-60623
contig151	10360	7	7	contig151	3032-34558
contig152	353963	1	1	contig152	351255-361435
contig101	12323	2	2	contig101	*
contig164	162322	4	5	contig164	157630-184997
contig165	140893	23	23	contig165	119333-146975
contig16	63236	20	23	contig16	60984-64661
contig17	14620	1	1	*	*
contig171	57072	1	1	*	*
contig17	2797597	1	1	contig17	2776149-2797697
contig17	3075177	41	60	contig17	3075100-3086593
contig173	5663	1	1	*	*
contig17	5060582	20	20	contig17	5056070-5070644
contig176	40909	36	44	contig176	13677-44863
contig178	95239	1	1	*	*
contig187	45216	1	1	*	*
contig19	6976124	12	13	contig19	6975835-6982206
contig206	22202	9	12	contig206	18179-38807
contig206	34006	8	9	contig206	18179-38807
contig207	8596	1	1	*	*
contig208	7029	9	9	*	*
contig2	11366	4	4	*	*
contig21	1459786	1	1	contig21	1443208-1459698
contig218	49342	2	2	contig218	48941-56690
contig23	2496190	12	12	contig23	2487248-2498124
contig23	692027	15	14	contig23	687270-692424
contig25	33861	1	1	contig25	*
contig102	803779	14	21	contig102	759975-8041143
contig26	13261	1	1	*	*
contig27	18510	1	1	*	*
contig289	58091	1	1	contig289	51895-64213
contig31	11395	1	1	contig31	566-46535
contig31	23570	17	17	contig31	566-46535
contig317	14951	1	1	*	*
contig32	20086	19	22	contig32	16738-22483
contig34	2258965	2	2	contig34	2257596-2272181
contig372	29381	1	1	*	*
contig37	660415	1	1	*	*
contig38	1103819	2	1	*	*
contig38	2595117	2	2	contig38	2590286-2624276
contig38	612942	25	26	contig38	611078-619746
contig40	1956729	12	15	contig40	1955927-1968987
contig41	467019	12	12	contig41	459879-469267
contig41	5759	2	2	*	*
contig42	1746041	14	20	contig42	1746521-1763451
contig42	1759641	11	13	contig42	1746521-1763451
contig46	15463	2	2	*	*
contig48	1419878	1	1	contig48	1419008-1474070
contig48	1426289	17	16	contig48	1419008-1474070
contig48	1473977	1	1	contig48	1419008-1474070
contig48	47536	1	1	*	*
contig48	494544	16	20	contig48	468107-514931
contig50	3326858	4	4	contig50	3322261-3328315
contig50	927505	2	2	contig50	925999-932836
contig5	135215	1	1	*	*
contig51	6979	27	31	*	*
contig52	1779094	17	25	contig52	1771233-1787251
contig5	3349682	1	1	contig5	3331283-3355728
contig54	1140524	1	1	contig54	1114398-1141844
contig54	16893	1	1	contig54	580-27136
contig54	27133	20	18	contig54	580-27136
contig5	4616406	1	1	*	*
contig54	8168	1	1	contig54	580-27136
contig57	107227	1	1	*	*
contig5	925787	1	1	*	*
contig60	1099089	124	144	*	*
contig64	15879	12	14	*	*
contig6	4490757	8	8	contig6	4473754-4592779
contig6	4515456	4	5	contig6	4473754-4592779
contig6	4554297	13	13	contig6	4473754-4592779
contig6	4918355	1	1	contig6	4847802-4918356
contig65	45906	20	27	contig65	40818-48207
contig66	741768	1	1	*	*
contig66	864266	1	1	*	*
contig69	1245519	19	20	*	*
contig69	851104	2	2	contig69	842240-854292
contig7	218263	5	5	contig7	213260-229199
contig73	15244	1	1	*	*
contig74	11877	1	1	*	*
contig7	471204	3	4	contig7	469505-478355
contig75	58705	21	21	contig75	53572-69793
contig8	1874290	4	4	contig8	1866302-1875790
contig8	25629	1	1	*	*
contig85	1010001	13	15	contig85	1009924-1014884
contig86	228709	6	6	contig86	232195-250983
contig86	6472	4	4	*	*
contig88	12033	2	2	*	*
contig89	28343	1	1	*	*
contig89	298906	181	194	contig89	229643-318686
contig89	305903	158	168	contig89	229643-318686
contig89	314155	1	1	contig89	229643-318686
contig90	395925	34	50	contig90	387694-416933
contig90	414997	162	167	contig90	387694-416933
contig95	502250	18	23	contig95	496764-503254
contig95	739037	1	1	*	*
contig97	116233	1	1	*	*
contig99	875433	1	1	*	*
*represent specific errors detected by CRAQ

## Sheet: Supplementary Data 9
Supplementary Data 9: Bionano conflicts in A. oxysepala and overlaps with CSEs
Conflict location of optical mapping		CSE location	Coverage of clipped-reads	Local coverage near CSE
contig10	3660322--3694381	3663029	27	1
contig102	759975-8041143	803779	14	21
contig108	297955-304562	304362	1	1
contig11	1044571-1072310	1051386	17	19
contig11	4916916-4931209	*	*	*
contig111	665562-681908	671944	1	1
contig115	578104-618065	*	*	*
contig116	119760-131263	123462	1	1
contig116	776696-803142	786166	10	15
contig121	537257-554715	547886	1	1
contig123	19130-38459	19134	1	1
contig128	934-17987	18740	3	2
contig13	3311260-3323023	*	*	*
contig13	3721016-3728998	3721900	8	10
contig13	6887810-6896532	6892877	10	10
contig135	516579-546253	528562	1	1
contig137	13800-70945	13963	1	1
contig140	294510-313314	*	*	*
contig140	633876-648629	*	*	*
contig143	40402-60623	40422	4	5
contig151	10303-34558	10360	7	7
contig152	351255-361435	353963	1	1
contig16	60984-64661	63236	20	23
contig164	157630-184997	162322	4	5
contig165	119333-146975	140893	23	23
contig107	1980-14643	*	*	*
contig17	2776149-2797697	2797597	1	0
contig17	3075100-3086593	3075177	41	60
contig17	5056070-5070644	5060582	20	20
contig176	13677-44863	40909	36	44
contig18	3025373-3042326	*	*	*
contig19	6975835-6982206	6976124	12	13
contig206	18179-38807	22202	9	12
contig21	1443208-1459698	1459786	1	1
contig218	48941-56690	49342	2	2
contig22	2738196-2743923	*	*	*
contig23	687270-692424	692027	15	14
contig23	2487248-2498124	2496190	12	12
contig289	51895-64213	58091	1	0
contig3	4134700-4153134	*	*	*
contig31	566-46535	23570	17	17
contig32	16738-22483	20086	19	22
contig33	2415361-2439309	*	*	*
contig34	1042720-1045894	*	*	*
contig34	2257596-2272181	2258965	2	2
contig38	323882-323911	*	*	*
contig38	611078-619746	612942	25	26
contig38	2590286-2624276	2595117	2	2
contig40	1955927-1968987	1956729	12	15
contig41	459879-469267	467019	12	12
contig42	1746521-1763451	1746041	14	20
contig43	1220255-1232582	*	*	*
contig48	59295-105164	47536	1	1
contig48	468107-514931	494544	16	20
contig48	1419008-1474070	1419878	1	1
contig48	1723426-1730883	*	*	*
contig5	3331283-3355728	3349682	1	1
contig50	925999-932836	927505	2	2
contig50	3322261-3328315	3326858	4	4
contig52	1771233-1787251	1779094	17	25
contig54	580-27136	27133	20	18
contig54	1114398-1141844	1140524	1	1
contig6	4473754-4592779	4554297	13	13
contig45	646718-651138	*	*	*
contig65	40818-48207	45906	20	27
contig69	842240-854292	851104	2	2
contig7	213260-229199	218263	5	5
contig7	469505-478355	471204	3	4
contig75	53572-69793	58705	21	21
contig8	1866302-1875790	1874290	4	4
contig85	1009924-1014884	1010001	13	15
contig86	232195-250983	228709	6	6
contig89	229643-318686	314155	1	1
contig90	387694-416933	395925	34	50
contig110	683486-693538	*	*	*
contig95	496764-503254	502250	18	23
lines with '*' represent specific conflict regions in optical maps

## Sheet: Supplementary Data 10
Supplementary Data 10: Comparison of quality evaluation for A. oxysepala before and after CRAQ correction
	Before CRAQ correcting	After CRAQ correcting
Number of used contigs (>30Kb)	332	390
Length (bp) of used contigs (>30Kb)	286674497	285863544
Contig N50 (bp)	2417444	1956729
Number of generated scaffolds*	14	11
Length of generated scaffolds*	283963349	280114952
Scaffold N50 (bp)	20174754	27881766
Busco completeness (%)	93.7	93.6
QV score	16.5677	16.5677
LTR Assembly Index (LAI)	10.86	10.86
length of mismatch regions found by 3D-DNA	12525000	11600000
Average count of CRE (per Mbp)	2.34015	2.39106
Average count of CSE (per Mbp)	0.941242	0.543648
Final R/S-AQI score	79.06/39.01	78.733/58.06
*scaffolding was performed by 3D-DNA without error-correction option (r=0)
